# Supplementary material for: Acetonitrile­bis­(2-methyl-1,10-phenanthroline)copper(II) tetra­fluoridoborate
Source: Acta Crystallogr Sect E Struct Rep Online. 2010 Oct 2;66(Pt 11):m1359. doi: 10.1107/S1600536810038845 (PMC3009216; doi:10.1107/S1600536810038845)
Supplement: Supplementary file 1 [file e-66-m1359-sup1.cif]

##############################################################################
###                                                                        ###
###        Electronic paper (Acta Crystallographica Section E)             ###
###                                                                        ###
##############################################################################
#                                                                            #
# This CIF contains the data in a paper accepted for publication in Acta     #
# Crystallographica Section E. It conforms to the requirements of Notes      #
# for Authors for Section E, and has been peer reviewed under the auspices   #
# of the IUCr Commission on Journals.                                        #
#                                                                            #
# Full details of the Crystallographic Information File format               #
# are given in the paper "The Crystallographic Information File (CIF):       #
# a New Standard Archive File for Crystallography" by S. R. Hall, F. H.      #
# Allen and I. D. Brown [Acta Cryst. (1991), A47, 655-685].                  #
#                                                                            #
# The current version of the core CIF dictionary is obtainable from          #
# ftp://ftp.iucr.org/pub/cif_core.dic. The current version number is 2.4.    #
#                                                                            #
# Software is freely available for graphical display of the structure(s) in  #
# this CIF.  For information consult the CIF home page http://www.iucr.org/  #
# cif/home.html                                                              #
#                                                                            #
# This file may be used for bona fide research purposes within the           #
# scientific community so long as proper attribution is given to the journal # 
# article from which it was obtained.                                        #
#                                                                            #
##############################################################################
                                             
data_I
_audit_creation_method     SHELXL-97
_chemical_name_systematic
;
Acetonitrilebis(2-methyl-1,10-phenanthroline)copper(II) tetrafluoridoborate
;
_chemical_name_common     ?
_chemical_formula_moiety     'C28 H23 Cu N5 2+, 2(B F4 -)'
_chemical_formula_sum     'C28 H23 B2 Cu F8 N5'
_chemical_formula_iupac     '[Cu (C2 H3 N) (C13 H10 N2)2] (B F4)2'
_chemical_formula_weight     666.67
_chemical_melting_point     573
_symmetry_cell_setting     monoclinic
_symmetry_space_group_name_H-M     'C 2/c'
_symmetry_space_group_name_Hall     -C2yc
loop_
    _symmetry_equiv_pos_as_xyz
    'x, y, z'
    '-x, y, -z+1/2'
    'x+1/2, y+1/2, z'
    '-x+1/2, y+1/2, -z+1/2'
    '-x, -y, -z'
    'x, -y, z-1/2'
    '-x+1/2, -y+1/2, -z'
    'x+1/2, -y+1/2, z-1/2'
_cell_length_a     25.0665(11)
_cell_length_b     8.81200(10)
_cell_length_c     16.8419(14)
_cell_angle_alpha     90.00
_cell_angle_beta     131.824(8)
_cell_angle_gamma     90.00
_cell_volume     2772.2(3)
_cell_formula_units_Z     4
_cell_measurement_reflns_used     18534
_cell_measurement_theta_min     3.770
_cell_measurement_theta_max     34.572
_cell_measurement_temperature     293(2)
_exptl_crystal_description     block
_exptl_crystal_colour     green
_exptl_crystal_size_max     0.25
_exptl_crystal_size_mid     0.2
_exptl_crystal_size_min     0.15
_exptl_crystal_density_diffrn     1.597
_exptl_crystal_density_meas     ?
_exptl_crystal_density_method     ?
_exptl_crystal_F_000     1348
_exptl_absorpt_coefficient_mu     0.871
_exptl_absorpt_correction_type     multi-scan
_exptl_absorpt_process_details     '(Crysalis RED; Oxford Diffraction, 2006)'
_exptl_absorpt_correction_T_min     0.784
_exptl_absorpt_correction_T_max     1
_exptl_special_details
;
;
_diffrn_ambient_temperature     293(2)
_diffrn_radiation_type     MoK\a
_diffrn_radiation_wavelength     0.71073
_diffrn_radiation_source     'fine-focus sealed tube'
_diffrn_radiation_monochromator     graphite
_diffrn_measurement_device_type     'Oxford Diffraction Sapphire 3 CCD'
_diffrn_measurement_method     '\w scans'
_diffrn_detector_area_resol_mean     ?
_diffrn_reflns_number     30296
_diffrn_reflns_av_R_equivalents     0.0160
_diffrn_reflns_av_sigmaI/netI     0.0177
_diffrn_reflns_theta_min     4.01
_diffrn_reflns_theta_max     34.67
_diffrn_reflns_theta_full     34.67
_diffrn_measured_fraction_theta_max     0.936
_diffrn_measured_fraction_theta_full     0.936
_diffrn_reflns_limit_h_min     -39
_diffrn_reflns_limit_h_max     40
_diffrn_reflns_limit_k_min     -14
_diffrn_reflns_limit_k_max     13
_diffrn_reflns_limit_l_min     -26
_diffrn_reflns_limit_l_max     26
_diffrn_standards_number     0
_diffrn_standards_interval_count     0
_diffrn_standards_interval_time     0
_diffrn_standards_decay_%     0
_refine_special_details
;
Refinement of <i>F</i>^2^ against ALL reflections. The weighted <i>R</i>-factor
<i>wR</i> and goodness of fit <i>S</i> are based on <i>F</i>^2^, conventional
<i>R</i>-factors <i>R</i> are based on <i>F</i>, with <i>F</i> set to zero for
negative <i>F</i>^2^. The threshold expression of <i>F</i>^2^ >
\s(<i>F</i>^2^) is used only for calculating <i>R</i>-factors(gt) <i>etc</i>.
and is not relevant to the choice of reflections for refinement.
<i>R</i>-factors based on <i>F</i>^2^ are statistically about twice as large
as those based on <i>F</i>, and <i>R</i>- factors based on ALL data will be
even larger.
;
_reflns_number_total     5578
_reflns_number_gt     4442
_reflns_threshold_expression     I>2\s(I)
_refine_ls_structure_factor_coef     Fsqd
_refine_ls_matrix_type     full
_refine_ls_R_factor_all     0.0521
_refine_ls_R_factor_gt     0.0396
_refine_ls_wR_factor_gt     0.1078
_refine_ls_wR_factor_ref     0.1201
_refine_ls_goodness_of_fit_ref     1.077
_refine_ls_restrained_S_all     1.083
_refine_ls_number_reflns     5578
_refine_ls_number_parameters     219
_refine_ls_number_restraints     6
_refine_ls_hydrogen_treatment     constr
_refine_ls_weighting_scheme     calc
_refine_ls_weighting_details
         'calc w=1/[\s^2^(Fo^2^)+(0.0639P)^2^+2.7650P] where P=(Fo^2^+2Fc^2^)/3'
_atom_sites_solution_hydrogens     geom
_atom_sites_solution_primary     direct
_atom_sites_solution_secondary     difmap
_refine_ls_shift/su_max     0.000
_refine_ls_shift/su_mean     0.000
_refine_diff_density_max     1.072
_refine_diff_density_min     -0.811
_refine_ls_extinction_method     none
_refine_ls_extinction_coef     ?
loop_
    _atom_type_symbol
    _atom_type_description
    _atom_type_scat_dispersion_real
    _atom_type_scat_dispersion_imag
    _atom_type_scat_source
    'C' 'C' 0.0033 0.0016
                         'International Tables Vol C Tables 4.2.6.8 and 6.1.1.4'
    'H' 'H' 0.0000 0.0000
                         'International Tables Vol C Tables 4.2.6.8 and 6.1.1.4'
    'B' 'B' 0.0013 0.0007
                         'International Tables Vol C Tables 4.2.6.8 and 6.1.1.4'
    'N' 'N' 0.0061 0.0033
                         'International Tables Vol C Tables 4.2.6.8 and 6.1.1.4'
    'F' 'F' 0.0171 0.0103
                         'International Tables Vol C Tables 4.2.6.8 and 6.1.1.4'
    'Cu' 'Cu' 0.3201 1.2651
                         'International Tables Vol C Tables 4.2.6.8 and 6.1.1.4'
_computing_data_collection     'CrysAlis CCD (Oxford Diffraction, 2006)'
_computing_cell_refinement     'CrysAlis RED (Oxford Diffraction, 2006)'
_computing_data_reduction     'CrysAlis RED (Oxford Diffraction, 2006)'
_computing_structure_solution     'SHELXS97 (Sheldrick, 2008)'
_computing_structure_refinement     'SHELXL97 (Sheldrick, 2008)'
_computing_molecular_graphics     'ORTEP-3 (Farrugia, 1997)'
_computing_publication_material     'publCIF (Westrip, 2010)'
loop_
    _atom_site_type_symbol
    _atom_site_label
    _atom_site_fract_x
    _atom_site_fract_y
    _atom_site_fract_z
    _atom_site_U_iso_or_equiv
    _atom_site_adp_type
    _atom_site_calc_flag
    _atom_site_refinement_flags
    _atom_site_occupancy
    _atom_site_disorder_assembly
    _atom_site_disorder_group
    C C1 0.13529(8) 1.05662(18) 0.79172(12) 0.0273(3) Uani d . 1 . .
    C C2 0.17740(9) 1.0448(2) 0.76412(15) 0.0338(3) Uani d . 1 . .
    H H2 0.2207 1.0967 0.8041 0.041 Uiso calc R 1 . .
    C C3 0.15571(9) 0.9591(2) 0.68020(15) 0.0338(3) Uani d . 1 . .
    H H3 0.1844 0.9503 0.6638 0.041 Uiso calc R 1 . .
    C C4 0.08932(8) 0.88348(17) 0.61807(13) 0.0268(3) Uani d . 1 . .
    C C5 0.06222(10) 0.7871(2) 0.52973(15) 0.0335(3) Uani d . 1 . .
    H H5 0.0894 0.7721 0.5111 0.040 Uiso calc R 1 . .
    C C6 -0.00201(10) 0.7173(2) 0.47264(14) 0.0325(3) Uani d . 1 . .
    H H6 -0.0181 0.6543 0.4162 0.039 Uiso calc R 1 . .
    C C7 -0.04559(8) 0.73991(17) 0.49864(12) 0.0257(3) Uani d . 1 . .
    C C8 -0.11375(9) 0.6737(2) 0.44131(13) 0.0332(3) Uani d . 1 . .
    H H8 -0.1322 0.6085 0.3847 0.040 Uiso calc R 1 . .
    C C9 -0.15234(9) 0.7061(2) 0.46972(14) 0.0340(3) Uani d . 1 . .
    H H9 -0.1975 0.6637 0.4322 0.041 Uiso calc R 1 . .
    C C10 -0.12360(8) 0.80361(17) 0.55573(12) 0.0267(3) Uani d . 1 . .
    H H10 -0.1506 0.8253 0.5740 0.032 Uiso calc R 1 . .
    C C11 -0.02038(7) 0.83494(15) 0.58437(10) 0.0198(2) Uani d . 1 . .
    C C12 0.04852(7) 0.90451(15) 0.64633(11) 0.0205(2) Uani d . 1 . .
    C C13 0.16252(10) 1.1435(2) 0.88823(14) 0.0377(4) Uani d . 1 . .
    H H13A 0.1605 1.2502 0.8748 0.057 Uiso calc R 1 . .
    H H13B 0.2112 1.1148 0.9471 0.057 Uiso calc R 1 . .
    H H13C 0.1335 1.1217 0.9050 0.057 Uiso calc R 1 . .
    C C14 0.0000 1.3587(2) 0.7500 0.0282(4) Uani d S 1 . .
    C C15 0.0000 1.5232(3) 0.7500 0.0525(9) Uani d S 1 . .
    H H15A -0.0443 1.5595 0.7279 0.079 Uiso calc PR 0.50 . .
    H H15B 0.0051 1.5595 0.7016 0.079 Uiso calc PR 0.50 . .
    H H15C 0.0392 1.5595 0.8205 0.079 Uiso calc PR 0.50 . .
    Cu Cu1 0.0000 0.99458(2) 0.7500 0.01924(7) Uani d S 1 . .
    N N1 0.07141(6) 0.98891(12) 0.73210(10) 0.0208(2) Uani d . 1 . .
    N N2 -0.05911(6) 0.86627(13) 0.61224(9) 0.0207(2) Uani d . 1 . .
    N N3 0.0000 1.2302(2) 0.7500 0.0303(4) Uani d S 1 . .
    B B1 0.18636(13) 0.4493(3) 0.30558(19) 0.0314(4) Uani d PD 0.810(3) A 1
    F F1 0.19869(8) 0.38867(18) 0.24324(13) 0.0455(4) Uani d PD 0.810(3) A 1
    F F2 0.1938(6) 0.3381(6) 0.3661(9) 0.1162(15) Uani d PD 0.810(3) A 1
    F F3 0.2324(2) 0.5670(4) 0.3570(3) 0.0722(10) Uani d PD 0.810(3) A 1
    F F4 0.1172(3) 0.5089(5) 0.2417(3) 0.0696(13) Uani d P 0.810(3) A 1
    B B1B 0.1736(6) 0.4482(13) 0.3248(8) 0.0314(4) Uani d PD 0.190(3) A 2
    F F1B 0.1694(4) 0.4945(7) 0.4000(6) 0.0455(4) Uani d PD 0.190(3) A 2
    F F2B 0.193(3) 0.306(3) 0.363(4) 0.1162(15) Uani d PD 0.190(3) A 2
    F F3B 0.2359(10) 0.532(2) 0.3811(16) 0.0722(10) Uani d PD 0.190(3) A 2
    F F4B 0.1126(13) 0.463(3) 0.2259(18) 0.0696(13) Uani d P 0.190(3) A 2
loop_
    _atom_site_aniso_label
    _atom_site_aniso_U_11
    _atom_site_aniso_U_22
    _atom_site_aniso_U_33
    _atom_site_aniso_U_12
    _atom_site_aniso_U_13
    _atom_site_aniso_U_23
    C1 0.0216(6) 0.0254(6) 0.0285(7) -0.0038(5) 0.0140(5) 0.0041(5)
    C2 0.0228(6) 0.0349(8) 0.0405(9) -0.0028(6) 0.0198(6) 0.0081(7)
    C3 0.0280(7) 0.0370(8) 0.0432(9) 0.0026(6) 0.0265(7) 0.0097(7)
    C4 0.0284(6) 0.0272(6) 0.0321(7) 0.0056(5) 0.0233(6) 0.0083(5)
    C5 0.0408(8) 0.0371(8) 0.0385(8) 0.0077(7) 0.0331(8) 0.0055(7)
    C6 0.0425(9) 0.0337(8) 0.0309(7) 0.0045(6) 0.0284(7) -0.0005(6)
    C7 0.0298(6) 0.0244(6) 0.0234(6) 0.0008(5) 0.0179(6) -0.0015(5)
    C8 0.0348(8) 0.0312(7) 0.0282(7) -0.0057(6) 0.0188(6) -0.0093(6)
    C9 0.0271(7) 0.0333(8) 0.0340(8) -0.0096(6) 0.0173(6) -0.0112(6)
    C10 0.0222(6) 0.0266(6) 0.0303(7) -0.0040(5) 0.0171(6) -0.0049(5)
    C11 0.0214(5) 0.0176(5) 0.0208(5) 0.0013(4) 0.0143(5) 0.0014(4)
    C12 0.0208(5) 0.0194(5) 0.0230(6) 0.0018(4) 0.0153(5) 0.0041(4)
    C13 0.0314(8) 0.0371(8) 0.0319(8) -0.0150(7) 0.0158(7) -0.0063(6)
    C14 0.0373(11) 0.0202(8) 0.0382(11) 0.000 0.0298(10) 0.000
    C15 0.068(2) 0.0182(10) 0.100(3) 0.000 0.068(2) 0.000
    Cu1 0.01965(11) 0.01729(11) 0.02048(11) 0.000 0.01326(9) 0.000
    N1 0.0189(5) 0.0198(5) 0.0218(5) -0.0012(4) 0.0128(4) 0.0020(4)
    N2 0.0198(5) 0.0192(5) 0.0235(5) -0.0016(4) 0.0146(4) -0.0016(4)
    N3 0.0415(10) 0.0213(8) 0.0366(10) 0.000 0.0296(9) 0.000
    B1 0.0278(10) 0.0394(11) 0.0316(10) 0.0043(8) 0.0217(8) 0.0098(9)
    F1 0.0439(7) 0.0483(8) 0.0544(9) -0.0133(6) 0.0370(7) -0.0170(6)
    F2 0.1160(18) 0.129(3) 0.153(2) 0.061(3) 0.1105(19) 0.109(3)
    F3 0.0757(12) 0.081(2) 0.098(2) -0.0216(14) 0.0735(16) -0.0299(17)
    F4 0.0408(10) 0.124(4) 0.0501(17) 0.040(2) 0.0330(13) 0.0346(19)
    B1B 0.0278(10) 0.0394(11) 0.0316(10) 0.0043(8) 0.0217(8) 0.0098(9)
    F1B 0.0439(7) 0.0483(8) 0.0544(9) -0.0133(6) 0.0370(7) -0.0170(6)
    F2B 0.1160(18) 0.129(3) 0.153(2) 0.061(3) 0.1105(19) 0.109(3)
    F3B 0.0757(12) 0.081(2) 0.098(2) -0.0216(14) 0.0735(16) -0.0299(17)
    F4B 0.0408(10) 0.124(4) 0.0501(17) 0.040(2) 0.0330(13) 0.0346(19)
_geom_special_details
;
All e.s.d.'s (except the e.s.d. in the dihedral angle between two l.s. planes)
are estimated using the full covariance matrix. The cell e.s.d.'s are taken
into account individually in the estimation of e.s.d.'s in distances, angles
and torsion angles; correlations between e.s.d.'s in cell parameters are only
used when they are defined by crystal symmetry. An approximate (isotropic)
treatment of cell e.s.d.'s is used for estimating e.s.d.'s involving l.s.
planes.
;
loop_
    _geom_bond_atom_site_label_1
    _geom_bond_atom_site_label_2
    _geom_bond_site_symmetry_2
    _geom_bond_distance
    _geom_bond_publ_flag
    C1 N1 . 1.3356(18) ?
    C1 C2 . 1.413(2) ?
    C1 C13 . 1.488(2) ?
    C2 C3 . 1.356(3) ?
    C2 H2 . 0.9300 ?
    C3 C4 . 1.409(2) ?
    C3 H3 . 0.9300 ?
    C4 C12 . 1.3985(19) ?
    C4 C5 . 1.431(2) ?
    C5 C6 . 1.353(3) ?
    C5 H5 . 0.9300 ?
    C6 C7 . 1.436(2) ?
    C6 H6 . 0.9300 ?
    C7 C11 . 1.4030(19) ?
    C7 C8 . 1.411(2) ?
    C8 C9 . 1.365(3) ?
    C8 H8 . 0.9300 ?
    C9 C10 . 1.401(2) ?
    C9 H9 . 0.9300 ?
    C10 N2 . 1.3312(18) ?
    C10 H10 . 0.9300 ?
    C11 N2 . 1.3589(17) ?
    C11 C12 . 1.4297(18) ?
    C12 N1 . 1.3652(18) ?
    C13 H13A . 0.9600 ?
    C13 H13B . 0.9600 ?
    C13 H13C . 0.9600 ?
    C14 N3 . 1.133(3) ?
    C14 C15 . 1.449(3) ?
    C15 H15A . 0.9600 ?
    C15 H15B . 0.9600 ?
    C15 H15C . 0.9600 ?
    Cu1 N1 2_556 2.0042(12) ?
    Cu1 N1 . 2.0043(12) ?
    Cu1 N2 . 2.0669(12) ?
    Cu1 N2 2_556 2.0669(12) ?
    Cu1 N3 . 2.0759(19) ?
    B1 F2 . 1.334(6) ?
    B1 F3 . 1.351(4) ?
    B1 F1 . 1.384(3) ?
    B1 F4 . 1.397(5) ?
    B1B F4B . 1.32(3) ?
    B1B F2B . 1.344(16) ?
    B1B F3B . 1.381(15) ?
    B1B F1B . 1.399(11) ?
loop_
    _geom_angle_atom_site_label_1
    _geom_angle_atom_site_label_2
    _geom_angle_atom_site_label_3
    _geom_angle_site_symmetry_1
    _geom_angle_site_symmetry_3
    _geom_angle
    _geom_angle_publ_flag
    N1 C1 C2 . . 120.27(15) ?
    N1 C1 C13 . . 119.85(14) ?
    C2 C1 C13 . . 119.87(14) ?
    C3 C2 C1 . . 121.05(15) ?
    C3 C2 H2 . . 119.5 ?
    C1 C2 H2 . . 119.5 ?
    C2 C3 C4 . . 119.43(15) ?
    C2 C3 H3 . . 120.3 ?
    C4 C3 H3 . . 120.3 ?
    C12 C4 C3 . . 117.02(15) ?
    C12 C4 C5 . . 118.98(14) ?
    C3 C4 C5 . . 124.00(14) ?
    C6 C5 C4 . . 121.56(14) ?
    C6 C5 H5 . . 119.2 ?
    C4 C5 H5 . . 119.2 ?
    C5 C6 C7 . . 120.47(15) ?
    C5 C6 H6 . . 119.8 ?
    C7 C6 H6 . . 119.8 ?
    C11 C7 C8 . . 117.39(13) ?
    C11 C7 C6 . . 118.96(14) ?
    C8 C7 C6 . . 123.65(14) ?
    C9 C8 C7 . . 119.42(14) ?
    C9 C8 H8 . . 120.3 ?
    C7 C8 H8 . . 120.3 ?
    C8 C9 C10 . . 119.64(15) ?
    C8 C9 H9 . . 120.2 ?
    C10 C9 H9 . . 120.2 ?
    N2 C10 C9 . . 122.38(14) ?
    N2 C10 H10 . . 118.8 ?
    C9 C10 H10 . . 118.8 ?
    N2 C11 C7 . . 122.78(13) ?
    N2 C11 C12 . . 117.02(12) ?
    C7 C11 C12 . . 120.20(12) ?
    N1 C12 C4 . . 123.06(13) ?
    N1 C12 C11 . . 117.17(11) ?
    C4 C12 C11 . . 119.77(13) ?
    C1 C13 H13A . . 109.5 ?
    C1 C13 H13B . . 109.5 ?
    H13A C13 H13B . . 109.5 ?
    C1 C13 H13C . . 109.5 ?
    H13A C13 H13C . . 109.5 ?
    H13B C13 H13C . . 109.5 ?
    N3 C14 C15 . . 180.000(3) ?
    C14 C15 H15A . . 109.5 ?
    C14 C15 H15B . . 109.5 ?
    H15A C15 H15B . . 109.5 ?
    C14 C15 H15C . . 109.5 ?
    H15A C15 H15C . . 109.5 ?
    H15B C15 H15C . . 109.5 ?
    N1 Cu1 N1 2_556 . 177.15(6) ?
    N1 Cu1 N2 2_556 . 96.41(5) ?
    N1 Cu1 N2 . . 82.02(5) ?
    N1 Cu1 N2 2_556 2_556 82.02(5) ?
    N1 Cu1 N2 . 2_556 96.41(5) ?
    N2 Cu1 N2 . 2_556 113.67(7) ?
    N1 Cu1 N3 2_556 . 91.43(3) ?
    N1 Cu1 N3 . . 91.43(3) ?
    N2 Cu1 N3 . . 123.16(3) ?
    N2 Cu1 N3 2_556 . 123.16(3) ?
    C1 N1 C12 . . 119.08(13) ?
    C1 N1 Cu1 . . 128.24(11) ?
    C12 N1 Cu1 . . 112.67(9) ?
    C10 N2 C11 . . 118.39(12) ?
    C10 N2 Cu1 . . 130.48(10) ?
    C11 N2 Cu1 . . 110.88(9) ?
    C14 N3 Cu1 . . 180.0000(10)
                              ?
    F2 B1 F3 . . 116.7(6) ?
    F2 B1 F1 . . 107.9(5) ?
    F3 B1 F1 . . 104.8(2) ?
    F2 B1 F4 . . 109.5(5) ?
    F3 B1 F4 . . 107.2(3) ?
    F1 B1 F4 . . 110.5(2) ?
    F4B B1B F2B . . 116(3) ?
    F4B B1B F3B . . 130.2(18) ?
    F2B B1B F3B . . 107(2) ?
    F4B B1B F1B . . 113.1(12) ?
    F2B B1B F1B . . 94(2) ?
    F3B B1B F1B . . 87.4(9) ?
data_global
_journal_date_recd_electronic     2010-09-16
_journal_date_accepted     2010-09-28
_journal_name_full     'Acta Crystallographica, Section E'
_journal_year     2010
_journal_volume     66
_journal_issue     11
_journal_page_first     m1359
_journal_page_last     m1359
_journal_paper_category     QM
_journal_coeditor_code     FJ2341
data_New_Global_Publ_Block
_publ_contact_author_name     'Stephen P. Watton'
_publ_contact_author_address
;
Department of Chemistry and Biochemistry
Central Connecticut State University
1615 Stanley Street
New Britain, CT 06050
;
_publ_contact_author_email     'wattonstp@ccsu.edu'
_publ_contact_author_fax     '860 262 2704'
_publ_contact_author_phone     '860 262 2337'
_publ_section_title
;
Acetonitrilebis(2-methyl-1,10-phenanthroline)copper(II) tetrafluoridoborate
;
loop_
    _publ_author_name
    _publ_author_footnote
    _publ_author_address
    'Watton, Stephen P.' .
;
Department of Chemistry and Biochemistry
Central Connecticut State University
1615 Stanley Street
New Britain, CT 06050
USA
;
