# Supplementary material for: Acetonitrile­bis­(2-methyl-1,10-phenanthroline)copper(II) tetra­fluoridoborate
Source: Acta Crystallogr Sect E Struct Rep Online. 2010 Oct 2;66(Pt 11):m1359. doi: 10.1107/S1600536810038845 (PMC3009216; doi:10.1107/S1600536810038845)
Supplement: Supplementary file 2 [file e-66-m1359-Isup2.hkl]

# 
# h,k,l, Fc-squared, Fo-squared, sigma(Fo-squared) and status flag 
# 
data_I
_shelx_title ' spwactae2010a in C2/c' 
_shelx_refln_list_code          4 
_shelx_F_calc_maximum      455.99 
_exptl_crystal_F_000      1348.00 
_reflns_d_resolution_high  0.6247 
 
loop_ 
 _symmetry_equiv_pos_as_xyz 
 'x, y, z' 
 '-x, y, -z+1/2' 
 'x+1/2, y+1/2, z' 
 '-x+1/2, y+1/2, -z+1/2' 
 '-x, -y, -z' 
 'x, -y, z-1/2' 
 '-x+1/2, -y+1/2, -z' 
 'x+1/2, -y+1/2, z-1/2' 
 
_cell_length_a    25.0665 
_cell_length_b     8.8120 
_cell_length_c    16.8419 
_cell_angle_alpha  90.000 
_cell_angle_beta  131.824 
_cell_angle_gamma  90.000 
 
_shelx_F_squared_multiplier     1.000 
 
loop_ 
 _refln_index_h 
 _refln_index_k 
 _refln_index_l 
 _refln_F_squared_calc 
 _refln_F_squared_meas 
 _refln_F_squared_sigma 
 _refln_observed_status 
   4   0   0     1621.01     1654.52      6.54 o 
   6   0   0    45981.05    45215.39    156.52 o 
   8   0   0     3561.20     3375.76     17.65 o 
  10   0   0     6448.94     6523.89     60.72 o 
  12   0   0     4387.15     3636.95     28.61 o 
  14   0   0     5506.76     5934.38     25.42 o 
  16   0   0    11344.31    11172.16     53.63 o 
  18   0   0     5943.70     5434.80     24.70 o 
  20   0   0     1757.31     1869.95     25.50 o 
  22   0   0      641.58      554.45     18.59 o 
  24   0   0      711.19      751.71     20.73 o 
  26   0   0      612.94      621.61     23.48 o 
  28   0   0       56.61       26.21     20.59 o 
   3   1   0    20627.29    23733.21     89.85 o 
   5   1   0       80.15      181.69      2.49 o 
   7   1   0     6863.09     7204.05     27.86 o 
   9   1   0     5838.66     7446.06     16.78 o 
  11   1   0     2368.78     2342.41      8.32 o 
  13   1   0    12829.13    13100.73     39.25 o 
  15   1   0     3184.74     2982.01     16.32 o 
  17   1   0      877.60      884.42     11.52 o 
  19   1   0      994.41     1059.31     10.67 o 
  21   1   0      475.73      472.39     10.36 o 
  23   1   0     1151.61     1301.78     15.85 o 
  25   1   0       65.06       41.43     13.43 o 
  27   1   0       30.76        7.07      5.71 o 
  29   1   0      250.67      236.88     23.02 o 
   0   2   0    20203.79    21767.13    103.66 o 
   2   2   0     1389.35     1889.41     13.81 o 
   4   2   0     1363.26     1187.38      3.97 o 
   6   2   0     1430.27     1326.86      6.71 o 
   8   2   0     4368.15     3783.43      9.46 o 
  10   2   0     4300.60     4187.42     12.36 o 
  12   2   0     5621.38     5761.64     16.41 o 
  14   2   0     1411.06     1440.64     12.01 o 
  16   2   0     2859.72     2907.06     15.01 o 
  18   2   0      684.27      832.88     11.84 o 
  20   2   0       92.10      129.16      9.36 o 
  22   2   0      900.21      913.66     13.87 o 
  24   2   0      267.63      270.99     12.74 o 
  26   2   0      264.51      259.81     17.37 o 
  28   2   0      662.46      698.64     22.09 o 
   1   3   0     3182.81     2905.84     12.42 o 
   3   3   0      568.98      377.77      3.63 o 
   5   3   0    21382.19    20874.25     43.38 o 
   7   3   0     4585.88     4871.43     15.00 o 
   9   3   0     3470.41     2853.53     14.83 o 
  11   3   0     8057.61     8383.96     31.73 o 
  13   3   0     4562.66     4330.27     13.91 o 
  15   3   0     4789.05     4758.40     17.95 o 
  17   3   0      331.73      422.73      9.04 o 
  19   3   0     1426.13     1610.48     15.44 o 
  21   3   0     1570.63     1536.12     16.27 o 
  23   3   0      556.53      602.23     14.88 o 
  25   3   0      651.49      670.75     17.21 o 
  27   3   0     1402.18     1603.15     25.97 o 
  29   3   0      792.98      916.26     54.35 o 
   0   4   0     8704.10     9267.80     29.49 o 
   2   4   0    16084.30    16227.75     23.12 o 
   4   4   0     2730.36     2927.56      9.28 o 
   6   4   0     8549.68     8073.03     23.61 o 
   8   4   0    12289.05    12395.60     50.21 o 
  10   4   0     1503.37     1548.93     11.58 o 
  12   4   0     6401.62     6033.97     21.78 o 
  14   4   0     2252.05     2218.48     16.08 o 
  16   4   0     3755.00     3784.23     21.04 o 
  18   4   0     2023.75     1953.35     17.66 o 
  20   4   0      298.42      341.27     11.46 o 
  22   4   0      519.11      558.12     15.25 o 
  24   4   0      562.86      524.97     16.15 o 
  26   4   0     1179.20     1346.92     27.60 o 
  28   4   0      897.69     1075.44     56.30 o 
   1   5   0     1891.66     1527.23      8.22 o 
   3   5   0     5080.98     5362.89     15.00 o 
   5   5   0     7169.46     6752.16     16.18 o 
   7   5   0      744.41      720.12      5.47 o 
   9   5   0     3982.57     3856.20     18.66 o 
  11   5   0     2668.46     2908.39     17.60 o 
  13   5   0     2946.49     2734.61     23.54 o 
  15   5   0     4064.71     3927.21     41.73 o 
  17   5   0      758.69      819.91     15.21 o 
  19   5   0       21.63       24.92     11.12 o 
  21   5   0       20.91        4.77      4.71 o 
  23   5   0       85.05       70.41     17.08 o 
  25   5   0      237.68      236.30     19.03 o 
  27   5   0      271.86      322.24     42.71 o 
   0   6   0     7068.62     7360.68     35.48 o 
   2   6   0     5699.73     5326.85     22.70 o 
   4   6   0      781.00      759.37      6.52 o 
   6   6   0     3778.19     3614.09     13.34 o 
   8   6   0     4988.69     4914.54     17.47 o 
  10   6   0     4204.36     4147.90     20.99 o 
  12   6   0     3169.56     3504.83     24.98 o 
  14   6   0     1933.00     1991.45     28.09 o 
  16   6   0     1404.73     1306.02     23.54 o 
  18   6   0      812.17      856.32     19.61 o 
  20   6   0       13.83       24.86     12.96 o 
  22   6   0      201.64      154.74     16.00 o 
  24   6   0       71.20       71.63     22.03 o 
  26   6   0      349.36      298.95     46.59 o 
   1   7   0     4162.66     4537.77     23.30 o 
   3   7   0     3614.02     3696.71     16.27 o 
   5   7   0     3372.42     3575.56     14.27 o 
   7   7   0      779.55      780.24      9.08 o 
   9   7   0      130.47      144.02      9.00 o 
  11   7   0     2108.49     2519.19     22.79 o 
  13   7   0     3904.24     3708.68     51.28 o 
  15   7   0      344.91      388.06     15.27 o 
  17   7   0      389.92      410.93     16.41 o 
  19   7   0      541.80      538.96     16.89 o 
  21   7   0      263.16      315.23     17.48 o 
  23   7   0       24.08        1.73      9.31 o 
  25   7   0      152.31      135.89     46.59 o 
   0   8   0     2700.90     2342.66     16.07 o 
   2   8   0     6161.04     6295.29     24.39 o 
   4   8   0     4689.62     5199.00     19.52 o 
   6   8   0      260.47      197.83      8.00 o 
   8   8   0       12.26       21.18     14.17 o 
  10   8   0     1585.55     1560.14     19.85 o 
  12   8   0     1930.23     1998.60     23.26 o 
  14   8   0     1497.48     1623.96     22.79 o 
  16   8   0      560.32      531.51     18.40 o 
  18   8   0     1187.87     1244.55     21.50 o 
  20   8   0      986.27     1067.25     20.37 o 
  22   8   0      194.36      164.78     17.86 o 
  24   8   0      437.78      417.36     50.47 o 
   1   9   0     1565.66     1668.26     17.63 o 
   3   9   0     2391.41     2404.88     16.75 o 
   5   9   0       29.47       14.74      7.65 o 
   7   9   0       80.22       24.97     13.17 o 
   9   9   0      866.45      888.17     16.18 o 
  11   9   0     1177.21     1219.93     18.56 o 
  13   9   0      523.76      569.91     16.73 o 
  15   9   0      694.20      736.24     17.04 o 
  17   9   0     1197.76     1350.76     22.72 o 
  19   9   0      347.71      391.05     17.61 o 
  21   9   0      271.19      226.59     18.28 o 
   0  10   0      620.11      733.29     25.37 o 
   2  10   0     1320.66     1163.65     17.26 o 
   4  10   0      459.70      553.88     12.95 o 
   6  10   0       23.36       23.58      7.92 o 
   8  10   0      543.55      484.17     13.78 o 
  10  10   0      820.37      828.04     16.54 o 
  12  10   0      264.06      274.08     14.35 o 
  14  10   0      732.10      788.89     18.04 o 
  16  10   0      499.51      581.51     18.64 o 
  18  10   0      244.87      237.82     16.96 o 
  20  10   0      203.71      180.53     44.65 o 
   1  11   0      721.88      710.55     19.38 o 
   3  11   0     2106.09     2151.74     23.49 o 
   5  11   0      897.02      778.60     20.21 o 
   7  11   0      304.20      340.21     18.56 o 
   9  11   0      781.12      805.10     19.10 o 
  11  11   0      336.95      335.74     18.28 o 
  13  11   0      201.12      177.20     16.51 o 
  15  11   0      336.25      350.67     18.43 o 
  17  11   0      142.08      124.16     23.62 o 
   0  12   0       81.72       60.86     23.21 o 
   2  12   0      943.14      901.91     25.73 o 
   4  12   0      941.22      950.34     26.71 o 
   6  12   0      138.90      109.09     22.90 o 
   8  12   0      439.11      448.53     25.93 o 
  10  12   0      300.47      201.47     25.29 o 
  12  12   0       39.20        8.29      7.35 o 
  14  12   0       52.11       42.29     34.50 o 
   1  13   0      242.90      274.25     26.14 o 
   3  13   0      500.89      451.57     30.03 o 
   5  13   0      501.37      524.39     34.82 o 
   7  13   0      244.67      245.77     33.44 o 
   9  13   0      229.49      236.83     44.65 o 
   2  14   0      280.26      262.07     58.24 o 
 -29   1   1       21.85       15.95     18.83 o 
 -27   1   1        2.19        9.58     22.19 o 
 -25   1   1       75.02       50.75     13.83 o 
 -23   1   1      137.25      112.51      9.78 o 
 -21   1   1      120.51       98.15      8.38 o 
 -19   1   1       23.69       12.17      4.18 o 
 -17   1   1       20.88       27.92      5.41 o 
 -15   1   1       17.68       10.82      3.44 o 
 -13   1   1     2909.91     3192.75     10.28 o 
 -11   1   1     4427.63     4678.38     16.80 o 
  -9   1   1       47.28       92.14      2.20 o 
  -7   1   1     4825.37     5387.70     18.21 o 
  -5   1   1      862.72      838.78      5.05 o 
   3   1   1     4243.75     4811.93     21.04 o 
   5   1   1      864.68      799.95      5.78 o 
   7   1   1    13166.28    14050.98     28.24 o 
   9   1   1     5647.32     6033.34     20.36 o 
  11   1   1     1570.43     1800.72     10.45 o 
  13   1   1      588.40      588.11     10.00 o 
  15   1   1      529.33      532.26      8.96 o 
  17   1   1      237.81      210.95      9.61 o 
  19   1   1       73.76       49.62      8.10 o 
  21   1   1       37.39       29.96     10.81 o 
  23   1   1       39.40       30.67     10.25 o 
  25   1   1        0.82       -0.35      5.79 o 
  27   1   1      125.85      105.03     15.50 o 
 -30   2   1      152.34      176.65     42.71 o 
 -28   2   1      302.50      316.71     18.67 o 
 -26   2   1        8.00        0.05      7.06 o 
 -24   2   1        5.62        2.05      3.22 o 
 -22   2   1        4.50        1.07      3.35 o 
 -20   2   1      112.76       62.25      7.83 o 
 -18   2   1     2453.01     2349.75     13.37 o 
 -16   2   1        1.85        6.18      4.17 o 
 -14   2   1      220.65      212.82      4.41 o 
 -12   2   1       44.04       64.36      3.02 o 
 -10   2   1      325.22      300.65      3.21 o 
  -8   2   1     3011.93     3166.39     11.70 o 
  -6   2   1     6551.07     7259.46     21.41 o 
  -4   2   1     6533.21     7110.13     31.89 o 
  -2   2   1     1622.90     1941.56      8.38 o 
   0   2   1      830.00      753.29      3.59 o 
   2   2   1    63704.40    70461.91    563.05 o 
   4   2   1      224.95      252.23      3.67 o 
   6   2   1     7788.46     8734.66     19.99 o 
   8   2   1     2501.44     2282.25     10.94 o 
  10   2   1     5181.07     5119.77     13.31 o 
  12   2   1      314.58      304.61      5.35 o 
  14   2   1      386.68      343.03      7.36 o 
  16   2   1       68.22       30.27      6.93 o 
  18   2   1       21.97       19.68      8.14 o 
  20   2   1        4.36        0.16      4.90 o 
  22   2   1        0.06       -1.24      1.82 o 
  24   2   1        0.88        3.35     33.71 o 
  26   2   1       37.00       20.74     11.77 o 
  28   2   1        0.47       15.53     33.00 o 
 -29   3   1      152.72      215.61     25.01 o 
 -27   3   1       95.22      122.42     16.88 o 
 -25   3   1        2.46       -0.16      5.30 o 
 -23   3   1       48.73       27.65     12.23 o 
 -21   3   1      647.34      591.66     11.06 o 
 -19   3   1     2162.63     2202.43     19.17 o 
 -17   3   1      158.58      120.06      7.98 o 
 -15   3   1      287.50      259.44      5.80 o 
 -13   3   1      162.01      153.61      5.46 o 
 -11   3   1     2211.35     2240.44      9.72 o 
  -9   3   1     3579.94     3963.23     12.91 o 
  -7   3   1      824.94      877.48      6.05 o 
  -5   3   1     2442.73     2585.54     11.05 o 
  -3   3   1     1774.59     1766.73      9.35 o 
  -1   3   1        1.09       15.57      1.69 o 
   1   3   1    24097.38    26543.08     96.55 o 
   3   3   1     4463.72     5402.95     20.88 o 
   5   3   1      302.68      248.65      3.38 o 
   7   3   1      827.74      919.72      7.74 o 
   9   3   1      510.48      569.08      7.96 o 
  11   3   1     1406.10     1356.49     10.28 o 
  13   3   1       10.39       15.65      5.71 o 
  15   3   1      170.08      208.40      7.11 o 
  17   3   1      546.82      423.33     10.71 o 
  19   3   1      212.29      202.61     10.67 o 
  21   3   1       75.31       48.19     10.37 o 
  23   3   1      128.36       88.95     12.66 o 
  25   3   1      227.39      245.91     15.90 o 
  27   3   1      286.43      336.44     24.21 o 
 -28   4   1        0.11       22.16     21.24 o 
 -26   4   1       69.16       88.48     14.45 o 
 -24   4   1        0.17       -0.17      1.82 o 
 -22   4   1       25.03        3.23      4.45 o 
 -20   4   1      605.30      630.93     13.70 o 
 -18   4   1        7.56       27.04     10.26 o 
 -16   4   1      702.97      578.39     10.75 o 
 -14   4   1      824.00      873.92     11.31 o 
 -12   4   1        1.36        4.94      3.49 o 
 -10   4   1     1307.19     1290.73     10.47 o 
  -8   4   1      408.81      602.63      6.06 o 
  -6   4   1      314.77      283.23      3.57 o 
  -4   4   1      365.42      368.23      5.14 o 
  -2   4   1       12.65        4.54      2.31 o 
   0   4   1      152.39      146.92      3.29 o 
   2   4   1      774.28     1009.56      5.85 o 
   4   4   1     2643.31     2740.26      9.12 o 
   6   4   1     1133.58     1058.08      6.35 o 
   8   4   1      376.49      340.83      6.53 o 
  10   4   1       73.76       61.98      6.14 o 
  12   4   1      856.76      841.23     10.41 o 
  14   4   1      111.46      104.21      7.42 o 
  16   4   1       68.06       45.93      9.67 o 
  18   4   1      490.46      527.66     13.52 o 
  20   4   1       78.42       75.18     13.91 o 
  22   4   1      159.57      175.73     14.86 o 
  24   4   1      354.93      383.75     18.67 o 
  26   4   1      250.84      218.06     19.90 o 
 -27   5   1      565.86      753.97     31.10 o 
 -25   5   1      464.68      539.20     19.33 o 
 -23   5   1      184.28      169.27     14.41 o 
 -21   5   1      116.33      100.65     14.58 o 
 -19   5   1      111.46       98.61     10.51 o 
 -17   5   1      149.30       98.62     11.61 o 
 -15   5   1       61.56       26.66     11.97 o 
 -13   5   1      707.40      635.70     13.08 o 
 -11   5   1      374.43      412.18     11.13 o 
  -9   5   1      357.36      346.15      7.61 o 
  -7   5   1     1767.72     1632.50      9.73 o 
  -5   5   1      489.10      556.89      5.70 o 
  -3   5   1      290.73      373.52      5.52 o 
  -1   5   1     1180.79     1288.44      7.25 o 
   1   5   1     1149.85     1064.77      7.28 o 
   3   5   1      699.61      862.90      5.43 o 
   5   5   1      283.70      192.47      3.43 o 
   7   5   1      188.92      162.85      4.12 o 
   9   5   1        8.57       15.73      4.23 o 
  11   5   1     1602.36     1547.85     14.39 o 
  13   5   1       35.83       25.05     10.63 o 
  15   5   1       64.68       48.07      9.94 o 
  17   5   1      381.69      353.35     14.36 o 
  19   5   1     1111.19     1133.06     18.84 o 
  21   5   1      130.06      124.73     15.72 o 
  23   5   1        0.45        5.82     24.97 o 
  25   5   1       91.55       69.96     21.16 o 
 -26   6   1      678.65      756.26     25.30 o 
 -24   6   1      109.06      184.47     16.49 o 
 -22   6   1     1692.70     1866.35     34.18 o 
 -20   6   1       50.04       48.00     12.71 o 
 -18   6   1        7.88       15.80     10.51 o 
 -16   6   1      223.42      209.88     13.99 o 
 -14   6   1      772.27      949.99     16.96 o 
 -12   6   1      328.97      294.59     11.32 o 
 -10   6   1      303.32      326.67      9.05 o 
  -8   6   1      206.38      164.38      5.42 o 
  -6   6   1      445.31      517.27      6.40 o 
  -4   6   1       54.82       43.76      5.97 o 
  -2   6   1     2204.04     2279.70     10.82 o 
   0   6   1        6.84       28.73      6.70 o 
   2   6   1      163.06      119.35      4.47 o 
   4   6   1      315.74      268.43      4.48 o 
   6   6   1      262.52      276.44      6.11 o 
   8   6   1     1699.72     1828.17     13.30 o 
  10   6   1      382.71      488.94     10.79 o 
  12   6   1      404.10      406.21     13.08 o 
  14   6   1       80.82      107.06     12.23 o 
  16   6   1       32.69       21.99     12.59 o 
  18   6   1        7.76        1.75     14.23 o 
  20   6   1      145.52      127.28     15.88 o 
  22   6   1       20.14       10.60     20.44 o 
  24   6   1       56.07       62.92     29.35 o 
 -25   7   1      102.54       94.42     18.35 o 
 -23   7   1       23.44       32.14     17.16 o 
 -21   7   1       69.47       81.43     14.50 o 
 -19   7   1      157.53      155.48     13.49 o 
 -17   7   1      245.09      268.29     13.89 o 
 -15   7   1       72.78       82.71     13.02 o 
 -13   7   1     1609.06     1746.77     23.54 o 
 -11   7   1     2574.62     2673.38     22.79 o 
  -9   7   1      253.76      215.68     10.12 o 
  -7   7   1      603.32      615.38      8.52 o 
  -5   7   1      151.43      157.63      6.51 o 
  -3   7   1     2168.07     1976.27     12.21 o 
  -1   7   1      886.39     1017.75      8.21 o 
   1   7   1        5.91        0.03      2.84 o 
   3   7   1      211.08      154.12      5.10 o 
   5   7   1     1277.52     1393.08      9.32 o 
   7   7   1     1301.25     1241.92     11.10 o 
   9   7   1      234.11      178.94     10.08 o 
  11   7   1        2.41        8.84      7.18 o 
  13   7   1      172.60      204.78     13.48 o 
  15   7   1       41.18       36.44     13.52 o 
  17   7   1        1.00        9.80     12.74 o 
  19   7   1        2.46        7.48     19.77 o 
  21   7   1       10.43        1.07      3.79 o 
  23   7   1       24.41       -1.73      7.83 o 
 -24   8   1      100.29       81.42     24.03 o 
 -22   8   1        2.18       18.25     24.44 o 
 -20   8   1       13.66       26.04     12.05 o 
 -18   8   1        0.59       15.43     14.98 o 
 -16   8   1      144.76      203.47     13.83 o 
 -14   8   1      484.66      474.04     16.46 o 
 -12   8   1       26.83       37.74     11.99 o 
 -10   8   1      263.89      278.36     12.74 o 
  -8   8   1     1164.91     1091.66     14.28 o 
  -6   8   1     1223.39     1373.24     13.12 o 
  -4   8   1     2605.34     2497.75     15.75 o 
  -2   8   1      647.47      642.41     10.15 o 
   0   8   1      141.01      103.33      6.00 o 
   2   8   1      221.39      194.04      7.55 o 
   4   8   1      110.10       97.38      6.90 o 
   6   8   1      235.78      238.29      7.83 o 
   8   8   1       14.56       10.96      9.39 o 
  10   8   1      198.82      237.50     11.97 o 
  12   8   1      489.76      463.42     13.99 o 
  14   8   1      337.09      356.95     15.94 o 
  16   8   1       62.73       75.18     14.03 o 
  18   8   1       24.28       30.35     11.87 o 
  20   8   1        0.95        6.53      4.59 o 
  22   8   1      225.07      203.55     25.35 o 
 -23   9   1       31.29        0.00      1.94 o 
 -21   9   1        7.99        9.87     33.05 o 
 -19   9   1       11.35       11.41      8.37 o 
 -17   9   1       10.04       19.69     12.22 o 
 -15   9   1        4.56       -0.31      7.10 o 
 -13   9   1       50.71       60.42     13.49 o 
 -11   9   1       11.20        3.57      6.53 o 
  -9   9   1        5.54       10.44     11.19 o 
  -7   9   1      190.37      166.11      9.20 o 
  -5   9   1     1507.50     1536.28     13.37 o 
  -3   9   1      308.51      390.92      9.19 o 
  -1   9   1       44.20       24.80      8.81 o 
   1   9   1      573.18      581.99     13.46 o 
   3   9   1       68.10       94.62      9.21 o 
   5   9   1     1019.78     1098.39     14.23 o 
   7   9   1      301.16      262.20     12.42 o 
   9   9   1      268.39      249.63     13.98 o 
  11   9   1       76.07       66.61     13.54 o 
  13   9   1      735.43      895.47     18.45 o 
  15   9   1      531.96      523.98     18.40 o 
  17   9   1       16.75       27.00     14.13 o 
  19   9   1       46.81       54.66     17.66 o 
  21   9   1        6.04       -3.88     23.29 o 
 -20  10   1       37.49       15.33     21.46 o 
 -18  10   1       21.55       12.99     18.17 o 
 -16  10   1       11.32       18.73     13.91 o 
 -14  10   1        8.27        4.41      9.68 o 
 -12  10   1       97.85       85.56     13.27 o 
 -10  10   1        6.08        9.73     13.54 o 
  -8  10   1       83.64       53.97     11.26 o 
  -6  10   1      191.25      163.21     10.74 o 
  -4  10   1       37.73       41.16     11.72 o 
  -2  10   1       60.06       59.09     11.97 o 
   0  10   1      139.90      157.97     14.25 o 
   2  10   1      364.79      341.41     15.23 o 
   4  10   1       11.94        1.73      2.80 o 
   6  10   1       15.48       17.81      7.44 o 
   8  10   1       57.00       53.26     12.88 o 
  10  10   1       15.01        7.64      6.27 o 
  12  10   1      211.73      238.28     15.94 o 
  14  10   1      724.51      732.88     18.42 o 
  16  10   1      146.23      146.56     16.84 o 
  18  10   1        3.67        0.79      4.00 o 
 -17  11   1       70.02       61.92     20.43 o 
 -15  11   1      271.84      308.93     16.90 o 
 -13  11   1       61.05       54.36     14.79 o 
 -11  11   1       14.43       33.85     16.35 o 
  -9  11   1      245.61      181.30     15.77 o 
  -7  11   1        2.28        3.88    370.77 o 
  -5  11   1      241.66      219.92     16.77 o 
  -3  11   1       11.77       14.79     15.40 o 
  -1  11   1      804.58      783.54     20.13 o 
   1  11   1      657.03      641.50     19.12 o 
   3  11   1      231.35      223.23     17.06 o 
   5  11   1      488.40      547.41     19.32 o 
   7  11   1      117.99       91.95     24.45 o 
   9  11   1       18.73        4.97      7.85 o 
  11  11   1      157.43      145.46     17.30 o 
  13  11   1      355.13      307.90     17.42 o 
  15  11   1      157.78      162.79     18.61 o 
 -14  12   1       34.22       53.19     20.24 o 
 -12  12   1       36.12       36.36     15.93 o 
 -10  12   1        6.91       -1.32      7.30 o 
  -8  12   1      108.86       79.42     22.54 o 
  -6  12   1        4.14       13.08     15.39 o 
  -4  12   1      110.27       78.85     19.72 o 
  -2  12   1      109.51       76.19     16.55 o 
   0  12   1      416.67      406.31     19.85 o 
   2  12   1       63.63       42.51     18.54 o 
   4  12   1        5.54       20.68     19.03 o 
   6  12   1       59.26       32.70     22.98 o 
   8  12   1        2.58        8.82     34.77 o 
  12  12   1       33.42        7.03      7.50 o 
  14  12   1       51.35       12.31     44.84 o 
 -11  13   1      208.15      201.89     44.65 o 
  -9  13   1      108.95       78.71     33.71 o 
  -7  13   1      177.76      200.11     31.48 o 
  -5  13   1      163.32      128.99     23.83 o 
  -3  13   1      167.70      222.01     25.34 o 
  -1  13   1      446.61      409.13     26.51 o 
   1  13   1      377.92      405.50     26.41 o 
   3  13   1      127.98      150.54     31.21 o 
   5  13   1      180.03      185.54     30.68 o 
   7  13   1      194.80      170.63     35.61 o 
 -30   0   2      288.11      297.41     30.10 o 
 -28   0   2      299.50      222.20     20.68 o 
 -26   0   2      460.74      482.88     30.08 o 
 -24   0   2     1173.71     1059.88     23.82 o 
 -22   0   2     1640.70     1801.59     23.09 o 
 -20   0   2      941.50      899.54     12.37 o 
 -18   0   2     6706.50     6622.42     25.90 o 
 -16   0   2     8375.61     8767.80     21.35 o 
 -14   0   2     5011.46     4767.76     14.46 o 
 -12   0   2     6344.79     6585.00     30.21 o 
 -10   0   2    41898.00    43977.21    150.17 o 
  -8   0   2     8093.60     7752.99     35.45 o 
  -6   0   2    74235.48    75815.77    190.36 o 
   2   0   2     2033.29     3006.80      9.66 o 
   4   0   2    41243.38    44783.87    208.66 o 
   6   0   2     2869.88     2433.20     19.57 o 
   8   0   2     1303.82     1239.42     15.34 o 
  10   0   2    10252.63     9442.89     39.17 o 
  12   0   2     4829.27     5028.39     28.66 o 
  14   0   2     2768.46     2823.06     24.61 o 
  16   0   2     4171.50     4300.88     31.70 o 
  18   0   2       93.19       51.56     12.10 o 
  20   0   2      133.64      168.61     12.84 o 
  22   0   2     1069.99     1064.54     24.45 o 
  24   0   2      193.12      245.88     20.92 o 
  26   0   2      400.54      375.82     25.73 o 
 -31   1   2      148.38      131.20     22.51 o 
 -29   1   2      475.75      470.35     18.71 o 
 -27   1   2      232.19      238.49     14.83 o 
 -25   1   2      285.41      271.27     12.72 o 
 -23   1   2     1141.64     1227.43     15.29 o 
 -21   1   2     1830.96     1790.25     13.59 o 
 -19   1   2     2914.48     2956.47     13.74 o 
 -17   1   2     2866.98     2716.06     10.08 o 
 -15   1   2     2344.01     2157.66      7.28 o 
 -13   1   2    11669.50    12169.39     18.03 o 
 -11   1   2     9516.86     8766.45     14.76 o 
  -9   1   2      462.51      441.78      3.48 o 
  -7   1   2     9043.22     9023.50     20.79 o 
  -5   1   2      117.56      181.48      5.53 o 
   1   1   2    29223.85    31460.58    145.31 o 
   3   1   2      474.78      461.79      6.53 o 
   5   1   2    12839.79    12339.09     44.88 o 
   7   1   2     7214.09     7087.60     46.30 o 
   9   1   2      576.82      868.96      8.20 o 
  11   1   2      959.36      932.58      9.19 o 
  13   1   2    10268.73    10031.53     32.18 o 
  15   1   2     1815.57     1797.62     15.23 o 
  17   1   2      424.88      519.12     11.52 o 
  19   1   2       90.92      100.03      9.76 o 
  21   1   2      323.20      409.29     11.35 o 
  23   1   2      768.17      778.21     15.63 o 
  25   1   2      163.44      160.06     15.22 o 
  27   1   2      694.30      718.66     36.76 o 
 -30   2   2      265.80      279.51     20.58 o 
 -28   2   2      383.62      374.75     17.85 o 
 -26   2   2      694.63      740.72     18.94 o 
 -24   2   2      987.61      974.82     13.99 o 
 -22   2   2      726.20      757.87     11.51 o 
 -20   2   2      305.27      274.23      8.58 o 
 -18   2   2     5460.44     5428.81     18.95 o 
 -16   2   2     6416.07     6110.12     19.48 o 
 -14   2   2     5680.75     5745.16     18.30 o 
 -12   2   2     1187.91      953.28      4.88 o 
 -10   2   2     4945.50     4633.35     15.25 o 
  -8   2   2     2813.28     2655.56     12.34 o 
  -6   2   2    14295.83    14525.59     31.40 o 
  -4   2   2      571.17      949.42      5.14 o 
  -2   2   2    21595.69    22924.84     85.59 o 
   0   2   2   207928.16   194122.97    687.20 o 
   2   2   2    33330.89    34642.89    204.19 o 
   4   2   2      376.53      329.35      4.34 o 
   6   2   2     7234.21     6692.08     16.57 o 
   8   2   2     8166.61     8584.05     43.93 o 
  10   2   2     1362.91     1130.40      8.81 o 
  12   2   2     2245.49     2307.30     14.64 o 
  14   2   2     2083.71     1984.41     13.21 o 
  16   2   2     4773.02     4603.88     28.41 o 
  18   2   2     1352.17     1313.99     14.59 o 
  20   2   2      761.41      790.25     14.06 o 
  22   2   2      281.70      258.24     12.71 o 
  24   2   2      193.70      217.89     14.27 o 
  26   2   2      719.03      751.98     22.68 o 
 -31   3   2      657.18      751.26     54.35 o 
 -29   3   2      946.78      981.20     33.62 o 
 -27   3   2       53.60       24.54     15.48 o 
 -25   3   2      455.99      478.13     14.58 o 
 -23   3   2     1249.49     1213.30     15.27 o 
 -21   3   2       16.69        7.84      5.02 o 
 -19   3   2      183.36      149.13      8.43 o 
 -17   3   2     1506.31     1601.85     13.08 o 
 -15   3   2     5540.62     5326.53     15.26 o 
 -13   3   2     6025.35     6197.19     13.05 o 
 -11   3   2    10336.76    10213.92     29.77 o 
  -9   3   2     4285.40     5354.60     14.52 o 
  -7   3   2       21.96       36.59      3.03 o 
  -5   3   2    14871.35    14797.80     72.25 o 
  -3   3   2      729.02      600.35      4.73 o 
  -1   3   2     2710.25     2759.17      7.16 o 
   1   3   2    31606.92    33237.71    169.82 o 
   3   3   2    10391.45     9966.24     28.97 o 
   5   3   2     7705.92     8114.16     31.53 o 
   7   3   2     1645.32     1618.77      8.24 o 
   9   3   2     3209.12     3051.36     14.96 o 
  11   3   2     1526.52     1697.07     11.91 o 
  13   3   2     5395.25     5083.07     29.90 o 
  15   3   2     3359.61     3103.41     16.63 o 
  17   3   2      764.54      789.39     13.81 o 
  19   3   2      963.75      910.24     15.21 o 
  21   3   2      775.50      825.11     15.45 o 
  23   3   2      219.44      182.74     13.90 o 
  25   3   2       33.65       13.64      7.52 o 
 -30   4   2      398.40      390.19     50.47 o 
 -28   4   2     1074.42     1226.30     41.75 o 
 -26   4   2      750.97      753.44     18.98 o 
 -24   4   2      598.68      595.12     15.58 o 
 -22   4   2       54.00       83.53     11.62 o 
 -20   4   2      679.59      657.38     12.91 o 
 -18   4   2     1130.56     1481.00     13.78 o 
 -16   4   2     2269.05     2321.33     21.26 o 
 -14   4   2     2802.62     2720.08     18.05 o 
 -12   4   2    13114.56    13265.32     40.22 o 
 -10   4   2     6856.30     7429.27     25.61 o 
  -8   4   2     6333.48     5558.95     15.48 o 
  -6   4   2     1131.11      962.36      6.14 o 
  -4   4   2     1611.26     1691.09      9.09 o 
  -2   4   2     5721.11     5808.82     14.62 o 
   0   4   2     9940.90     9778.64     18.98 o 
   2   4   2    11604.50    11392.00     45.94 o 
   4   4   2      269.89      222.78      3.94 o 
   6   4   2     6320.24     5716.26     14.40 o 
   8   4   2     9500.40     9689.36     27.89 o 
  10   4   2     3200.66     3200.93     18.46 o 
  12   4   2     1987.18     1986.42     14.62 o 
  14   4   2     1618.83     1736.99     17.85 o 
  16   4   2     2066.62     1997.69     17.79 o 
  18   4   2     1227.71     1221.56     33.92 o 
  20   4   2      615.01      696.54     18.02 o 
  22   4   2      203.51      184.01     15.87 o 
  24   4   2       15.90       10.74     21.32 o 
  26   4   2       97.84       56.30     38.82 o 
 -29   5   2      645.06      710.49     54.35 o 
 -27   5   2     1720.75     1982.74     30.61 o 
 -25   5   2     1104.56     1378.79     22.55 o 
 -23   5   2      387.66      405.21     18.10 o 
 -21   5   2     1105.67     1179.49     21.10 o 
 -19   5   2     1186.02     1283.09     17.10 o 
 -17   5   2      200.35      274.17     11.33 o 
 -15   5   2     3515.37     3540.78     24.71 o 
 -13   5   2     7131.44     7113.77     45.67 o 
 -11   5   2    12721.81    13233.79     35.57 o 
  -9   5   2     5026.44     4786.87     13.88 o 
  -7   5   2      694.71      643.98      5.41 o 
  -5   5   2    16487.93    16140.33     42.62 o 
  -3   5   2     7800.47     8542.94     21.97 o 
  -1   5   2    10409.64    10043.99     17.73 o 
   1   5   2     7266.54     7237.05     13.69 o 
   3   5   2     1362.19     1226.61      8.84 o 
   5   5   2     8336.84     7767.04     14.09 o 
   7   5   2     4831.69     4997.33     24.67 o 
   9   5   2      414.39      446.36      8.76 o 
  11   5   2     1785.25     1849.47     19.03 o 
  13   5   2     3743.22     3798.15     23.87 o 
  15   5   2     1449.64     1464.38     17.73 o 
  17   5   2      760.77      846.28     16.83 o 
  19   5   2     1436.53     1414.73     20.98 o 
  21   5   2      892.70      984.66     35.80 o 
  23   5   2      122.22      104.73     20.46 o 
  25   5   2      177.76      132.00     42.71 o 
 -28   6   2      413.63      394.07     46.59 o 
 -26   6   2     1279.07     1415.50     24.62 o 
 -24   6   2     1034.82     1083.46     24.98 o 
 -22   6   2      822.74      825.69     26.06 o 
 -20   6   2     1284.49     1374.33     19.35 o 
 -18   6   2     1192.84     1285.89     17.67 o 
 -16   6   2     1736.78     1569.14     18.02 o 
 -14   6   2     2658.80     2788.69     25.46 o 
 -12   6   2     4199.65     4119.00     25.44 o 
 -10   6   2     1069.19     1130.83     15.77 o 
  -8   6   2     4917.59     4789.81     19.55 o 
  -6   6   2     3705.00     3977.83     14.15 o 
  -4   6   2     6470.82     6800.83     17.03 o 
  -2   6   2    13033.52    13110.64     28.80 o 
   0   6   2     2954.97     3150.49     11.33 o 
   2   6   2     4987.77     4540.59     12.32 o 
   4   6   2     3044.85     3092.52     10.01 o 
   6   6   2       59.99      101.74      6.26 o 
   8   6   2       42.17       36.78      9.49 o 
  10   6   2     1567.65     1471.97     18.81 o 
  12   6   2     1682.99     1812.85     25.22 o 
  14   6   2     1400.12     1399.54     19.05 o 
  16   6   2      866.67      832.93     21.17 o 
  18   6   2     1465.42     1506.30     31.07 o 
  20   6   2      343.60      330.95     19.12 o 
  22   6   2       92.39       64.87     23.39 o 
  24   6   2      199.24      166.95     46.59 o 
 -27   7   2      218.34      209.65     58.24 o 
 -25   7   2      142.34      138.73     18.26 o 
 -23   7   2      281.14      284.05     20.85 o 
 -21   7   2      442.45      459.10     16.44 o 
 -19   7   2      350.27      352.06     15.26 o 
 -17   7   2      462.34      557.93     14.89 o 
 -15   7   2      586.24      522.41     13.80 o 
 -13   7   2      719.26      629.20     12.99 o 
 -11   7   2      552.06      632.51     16.92 o 
  -9   7   2      964.80      878.51     14.08 o 
  -7   7   2      413.38      529.27      8.48 o 
  -5   7   2     1811.08     1725.85     12.24 o 
  -3   7   2     2147.65     2216.14     13.69 o 
  -1   7   2     1564.97     1662.70     10.08 o 
   1   7   2      323.40      332.88      6.01 o 
   3   7   2     1105.46     1117.83      8.02 o 
   5   7   2       63.03       36.42      5.78 o 
   7   7   2      506.47      570.48      9.98 o 
   9   7   2      290.53      404.67     11.03 o 
  11   7   2     2008.51     2059.33     17.68 o 
  13   7   2      482.55      444.36     14.50 o 
  15   7   2     1110.15     1296.19     19.32 o 
  17   7   2     1182.30     1237.41     35.61 o 
  19   7   2        6.42       -1.86      6.02 o 
  21   7   2       31.76       -1.79      5.31 o 
  23   7   2        8.67       -1.94      3.88 o 
 -24   8   2      151.73      147.01     24.33 o 
 -22   8   2       50.46       70.74     18.10 o 
 -20   8   2     1496.81     1672.46     23.78 o 
 -18   8   2      456.00      446.97     16.22 o 
 -16   8   2      739.68      771.65     16.63 o 
 -14   8   2     2023.28     2236.37     21.83 o 
 -12   8   2      674.88      629.03     14.22 o 
 -10   8   2     2189.66     2456.84     19.07 o 
  -8   8   2     4674.72     4526.73     22.44 o 
  -6   8   2     1488.97     1305.88     13.41 o 
  -4   8   2     2103.00     2377.42     16.18 o 
  -2   8   2     2949.04     2858.28     16.97 o 
   0   8   2     3259.63     2910.34     16.10 o 
   2   8   2     3524.89     3630.87     14.55 o 
   4   8   2     1566.28     1505.27     10.61 o 
   6   8   2      686.24      672.72      9.96 o 
   8   8   2     1558.03     1740.38     16.57 o 
  10   8   2     3325.47     3211.90     24.68 o 
  12   8   2     1716.85     1961.30     21.77 o 
  14   8   2     1893.10     2011.05     23.52 o 
  16   8   2     1372.41     1489.22     22.60 o 
  18   8   2      642.79      676.04     19.98 o 
  20   8   2        4.84       -4.02      9.04 o 
  22   8   2       41.94        3.88     21.35 o 
 -23   9   2      166.38      166.79     20.45 o 
 -21   9   2      443.39      463.19     19.58 o 
 -19   9   2      602.49      721.78     19.76 o 
 -17   9   2      470.35      451.04     17.50 o 
 -15   9   2      361.01      364.79     15.41 o 
 -13   9   2     1592.63     1639.07     20.43 o 
 -11   9   2      917.19      898.04     16.24 o 
  -9   9   2      624.95      665.34     16.84 o 
  -7   9   2     1555.99     1730.15     16.16 o 
  -5   9   2     1633.37     1506.61     18.80 o 
  -3   9   2     1896.46     1975.83     15.39 o 
  -1   9   2     1876.39     1909.41     16.64 o 
   1   9   2     2311.19     2592.86     17.24 o 
   3   9   2     7506.16     7175.72     24.66 o 
   5   9   2     2905.86     3007.61     18.63 o 
   7   9   2      988.27     1000.95     16.39 o 
   9   9   2      988.50     1028.42     17.69 o 
  11   9   2     1556.58     1684.09     21.68 o 
  13   9   2     1611.32     1602.11     22.40 o 
  15   9   2      669.24      685.23     19.47 o 
  17   9   2      327.08      344.90     18.59 o 
  19   9   2      261.21      248.15     17.89 o 
 -22  10   2        3.76        3.88     25.24 o 
 -20  10   2      316.08      302.33     18.32 o 
 -18  10   2      323.02      313.67     17.85 o 
 -16  10   2      236.40      221.79     17.64 o 
 -14  10   2      276.15      252.10     16.63 o 
 -12  10   2      427.21      473.66     16.20 o 
 -10  10   2      949.70      956.03     14.91 o 
  -8  10   2        9.13        6.91      8.28 o 
  -6  10   2      104.48       69.53     12.06 o 
  -4  10   2     1076.48     1047.15     15.14 o 
  -2  10   2      503.70      523.00     16.46 o 
   0  10   2      313.64      307.52     15.40 o 
   2  10   2     3047.47     2827.71     29.61 o 
   4  10   2     2565.77     2836.73     23.46 o 
   6  10   2      463.58      447.32     16.97 o 
   8  10   2      277.28      295.08     14.66 o 
  10  10   2      306.29      295.96     15.66 o 
  12  10   2      109.78       92.78     17.45 o 
  14  10   2      163.33      148.62     17.60 o 
  16  10   2      121.36      110.36     16.90 o 
  18  10   2      167.56      120.36     44.65 o 
 -19  11   2      197.15      188.75     21.79 o 
 -17  11   2      618.64      659.53     20.02 o 
 -15  11   2      827.03      881.07     20.17 o 
 -13  11   2      922.65      887.82     20.07 o 
 -11  11   2     1171.31     1201.08     21.52 o 
  -9  11   2      437.34      440.93     15.18 o 
  -7  11   2       27.93        2.97      6.10 o 
  -5  11   2       16.69       11.24     17.49 o 
  -3  11   2      450.23      479.22     18.18 o 
  -1  11   2      420.75      361.70     17.58 o 
   1  11   2      535.99      640.72     22.81 o 
   3  11   2     1247.22     1217.18     26.71 o 
   5  11   2      508.97      492.82     31.06 o 
   7  11   2      260.38      330.67     29.30 o 
   9  11   2      257.08      248.63     19.07 o 
  11  11   2       50.30       45.39     21.91 o 
  13  11   2       92.47       78.18     18.72 o 
  15  11   2      131.78      105.94     23.14 o 
 -16  12   2      883.57      822.11     37.06 o 
 -14  12   2     1920.04     2102.53     31.85 o 
 -12  12   2      721.49      695.58     21.02 o 
 -10  12   2      302.46      320.72     24.92 o 
  -8  12   2      388.23      372.06     20.51 o 
  -6  12   2       60.47       40.75     23.13 o 
  -4  12   2      215.33      221.54     18.83 o 
  -2  12   2      473.36      463.65     20.78 o 
   0  12   2      321.20      301.84     23.32 o 
   2  12   2      755.01      690.34     24.92 o 
   4  12   2      408.25      437.42     26.69 o 
   6  12   2      127.51      130.96     22.26 o 
   8  12   2      149.50      118.52     27.59 o 
  10  12   2      100.06       53.79     30.42 o 
  12  12   2      199.57      184.42     42.71 o 
 -11  13   2      200.43      201.89     44.65 o 
  -9  13   2      329.79      288.55     33.61 o 
  -7  13   2      184.46      191.93     26.25 o 
  -5  13   2      232.22      210.63     24.49 o 
  -3  13   2      596.01      574.65     27.26 o 
  -1  13   2      684.14      775.42     28.38 o 
   1  13   2      451.27      444.30     26.46 o 
   3  13   2      372.90      388.57     32.86 o 
   5  13   2      169.57      141.20     33.11 o 
   7  13   2       48.77        5.82     48.53 o 
   0  14   2      170.14      151.42     50.47 o 
 -29   1   3        6.26       19.84     14.61 o 
 -27   1   3       11.65       21.92     15.79 o 
 -25   1   3       83.95       68.14     11.91 o 
 -23   1   3       54.76       53.13      7.60 o 
 -21   1   3       47.87       60.83      5.95 o 
 -19   1   3     1104.10     1038.50      6.82 o 
 -17   1   3      269.34      248.42      4.02 o 
 -15   1   3     1537.57     1579.28      6.31 o 
 -13   1   3        3.77       17.22      2.75 o 
 -11   1   3      126.60      140.05      7.46 o 
  -9   1   3     7969.46     8490.47     19.17 o 
  -7   1   3     1862.87     1851.74      7.36 o 
  -5   1   3     3700.83     3728.68     11.65 o 
  -3   1   3    25524.51    27371.78    106.67 o 
  -1   1   3    21437.08    22704.18     82.47 o 
   1   1   3      121.42      252.22      4.70 o 
   3   1   3     1492.65     1522.20      8.13 o 
   5   1   3       66.64       99.39      2.84 o 
   7   1   3        0.02        9.79      3.62 o 
   9   1   3     2259.22     2487.37     10.78 o 
  11   1   3       66.54       41.22      6.98 o 
  13   1   3        9.00       14.83      5.96 o 
  15   1   3      133.30       95.56      8.76 o 
  17   1   3      717.85      572.81     12.88 o 
  19   1   3       11.91       16.91     15.65 o 
  21   1   3        0.09        8.42     12.86 o 
  23   1   3       83.90       78.17     15.56 o 
  25   1   3      203.20      253.71     17.91 o 
 -30   2   3       87.23       77.87     17.65 o 
 -28   2   3       51.92       45.35     17.98 o 
 -26   2   3        6.84        4.77      5.78 o 
 -24   2   3       48.71       29.21     11.17 o 
 -22   2   3      183.62      154.14      8.41 o 
 -20   2   3      357.53      347.95      9.06 o 
 -18   2   3      476.41      568.01      7.17 o 
 -16   2   3      710.10      734.77      5.00 o 
 -14   2   3      557.01      557.29      3.93 o 
 -12   2   3       32.14       68.30      2.59 o 
 -10   2   3      278.15      315.71      3.46 o 
  -8   2   3      907.64      877.17      4.96 o 
  -6   2   3     2882.10     2833.90      9.00 o 
  -4   2   3     3724.81     4582.52     17.16 o 
  -2   2   3    12299.23    13913.72     35.63 o 
   0   2   3    34890.37    37718.66    127.05 o 
   2   2   3      132.45      136.34      2.66 o 
   4   2   3      440.46      501.59      5.36 o 
   6   2   3      447.94      509.31      6.80 o 
   8   2   3     1081.21     1116.92      9.58 o 
  10   2   3      494.66      427.09      8.89 o 
  12   2   3     1236.72     1084.48     11.28 o 
  14   2   3       47.82       63.00      8.81 o 
  16   2   3      155.39      164.49     10.67 o 
  18   2   3        4.98        2.18      3.64 o 
  20   2   3       76.20       59.51     11.79 o 
  22   2   3       49.75       51.92     13.17 o 
  24   2   3      254.68      244.24     16.20 o 
  26   2   3      278.68      265.95     44.65 o 
 -31   3   3        8.46        3.72     17.65 o 
 -29   3   3       56.12       63.28     19.94 o 
 -27   3   3       98.80       94.52     16.78 o 
 -25   3   3      101.23      119.35     11.98 o 
 -23   3   3      436.74      446.10     11.48 o 
 -21   3   3        0.27       -2.10      3.35 o 
 -19   3   3       24.26        2.39      4.11 o 
 -17   3   3      110.52      119.99      5.93 o 
 -15   3   3        2.15       -1.23      2.56 o 
 -13   3   3        6.71        5.00      1.52 o 
 -11   3   3     1876.09     1819.82      8.55 o 
  -9   3   3     2144.20     2270.67      8.53 o 
  -7   3   3      232.50      345.33      3.60 o 
  -5   3   3     1073.16     1123.05      7.99 o 
  -3   3   3       26.41       40.95      2.10 o 
  -1   3   3     5009.00     5386.19     12.03 o 
   1   3   3     3123.86     3130.88     10.33 o 
   3   3   3        0.45        1.54      1.16 o 
   5   3   3     1934.22     1888.90     10.10 o 
   7   3   3      515.65      478.73      7.88 o 
   9   3   3      416.56      347.74      7.64 o 
  11   3   3       12.74       17.26      7.90 o 
  13   3   3        3.57        7.50      4.66 o 
  15   3   3      126.99       89.83      9.61 o 
  17   3   3        2.84       10.38      6.06 o 
  19   3   3        4.73       -0.96      2.52 o 
  21   3   3       40.40       23.35     11.21 o 
  23   3   3       18.70        8.38      6.56 o 
  25   3   3      160.77      140.58     25.47 o 
 -30   4   3       24.35        6.52      9.44 o 
 -28   4   3      129.05      137.80     17.98 o 
 -26   4   3      135.69      134.68     14.56 o 
 -24   4   3       12.55        0.98      5.21 o 
 -22   4   3     1289.18     1276.93     18.56 o 
 -20   4   3      106.37      119.06      9.94 o 
 -18   4   3      724.79      585.22      9.10 o 
 -16   4   3       31.52       26.36      6.22 o 
 -14   4   3     1472.26     1560.01     12.93 o 
 -12   4   3      164.39      221.72      5.18 o 
 -10   4   3     1054.60     1148.99      7.60 o 
  -8   4   3       37.67       70.49      2.77 o 
  -6   4   3       56.45       75.64      2.60 o 
  -4   4   3     2173.96     2445.03      8.79 o 
  -2   4   3      647.93      539.26      6.80 o 
   0   4   3      505.65      692.81      6.42 o 
   2   4   3    15118.77    15417.15     34.07 o 
   4   4   3      422.84      619.01      5.37 o 
   6   4   3       19.73       63.63      4.54 o 
   8   4   3     5623.34     5333.32     21.85 o 
  10   4   3      108.04       79.83      8.50 o 
  12   4   3      362.58      431.85      9.36 o 
  14   4   3      124.51      150.68      8.88 o 
  16   4   3       63.09       50.84     12.76 o 
  18   4   3        7.22       20.83     15.87 o 
  20   4   3       26.18       28.25     12.87 o 
  22   4   3       45.12       23.85     13.31 o 
  24   4   3       38.27       41.89     27.88 o 
 -29   5   3       30.52        0.78      5.10 o 
 -27   5   3        0.92       10.43      9.90 o 
 -25   5   3        4.52        5.82     12.94 o 
 -23   5   3      270.49      239.92     16.20 o 
 -21   5   3       38.46       42.44     13.13 o 
 -19   5   3      208.14      186.24     10.88 o 
 -17   5   3      144.40      159.74     10.18 o 
 -15   5   3      158.63       98.95      8.80 o 
 -13   5   3     2944.33     3264.50     18.09 o 
 -11   5   3     1111.53     1128.28     11.22 o 
  -9   5   3      157.96      156.88      3.91 o 
  -7   5   3     1106.58     1306.57      7.24 o 
  -5   5   3       47.39       53.88      3.14 o 
  -3   5   3     4885.42     5446.39     14.07 o 
  -1   5   3        1.50       42.30      9.17 o 
   1   5   3     5400.79     6003.20     15.53 o 
   3   5   3     4068.96     4884.42     10.62 o 
   5   5   3     1225.81     1034.32      8.18 o 
   7   5   3        7.09        3.99      3.48 o 
   9   5   3      924.26     1004.89     10.31 o 
  11   5   3       12.92        3.69      3.09 o 
  13   5   3        5.97        3.66      3.27 o 
  15   5   3       72.40       81.27     10.03 o 
  17   5   3       15.57       34.39     10.44 o 
  19   5   3        0.30       -0.28      1.91 o 
  21   5   3       48.02       38.30     18.68 o 
  23   5   3       17.82        3.62      9.56 o 
 -28   6   3        8.55       34.34     22.20 o 
 -26   6   3       39.93       75.68     15.85 o 
 -24   6   3        4.54        8.73      9.80 o 
 -22   6   3        2.00        4.32      5.20 o 
 -20   6   3      223.64      256.26     12.95 o 
 -18   6   3      667.38      679.19     14.54 o 
 -16   6   3      235.03      140.31     10.37 o 
 -14   6   3      869.99      973.36     14.05 o 
 -12   6   3      401.36      431.29      9.75 o 
 -10   6   3      148.39      202.41      7.50 o 
  -8   6   3     2620.86     2857.39     15.33 o 
  -6   6   3      980.00      963.59      8.18 o 
  -4   6   3     1784.13     2223.59      9.33 o 
  -2   6   3      216.39      216.91      4.62 o 
   0   6   3      641.74      645.27      5.72 o 
   2   6   3      670.32      694.33      5.75 o 
   4   6   3      160.03      185.74      6.49 o 
   6   6   3     1678.73     1479.33     15.50 o 
   8   6   3      387.74      355.02      9.06 o 
  10   6   3        1.70        2.07      4.52 o 
  12   6   3        4.02        7.56      8.22 o 
  14   6   3        1.01        8.17      4.36 o 
  16   6   3        2.86        0.79      3.42 o 
  18   6   3       56.46       48.34     13.74 o 
  20   6   3       49.19       31.60     38.73 o 
  22   6   3       12.48       13.59    225.18 o 
 -27   7   3      353.27      395.96     24.90 o 
 -25   7   3      475.07      565.89     23.50 o 
 -23   7   3       73.73       86.10     18.04 o 
 -21   7   3       43.35       29.54     12.89 o 
 -19   7   3      313.43      342.20     14.18 o 
 -17   7   3       22.93       35.40     10.76 o 
 -15   7   3      151.26      129.49     11.58 o 
 -13   7   3     1290.27     1405.09     16.10 o 
 -11   7   3      601.09      533.25     10.41 o 
  -9   7   3       28.60       23.17      7.27 o 
  -7   7   3      517.77      580.93      7.94 o 
  -5   7   3      307.83      321.78      8.05 o 
  -3   7   3     1541.25     1416.60     10.51 o 
  -1   7   3      315.13      464.50      6.96 o 
   1   7   3      794.46      696.72      7.85 o 
   3   7   3     1139.41     1102.02      8.69 o 
   5   7   3     1893.11     1603.81     11.21 o 
   7   7   3      533.02      636.41     11.51 o 
   9   7   3      666.13      662.47     12.42 o 
  11   7   3        7.60       14.09      9.80 o 
  13   7   3      347.67      382.00     14.39 o 
  15   7   3      216.55      232.85     14.96 o 
  17   7   3      188.74      206.89     19.52 o 
  19   7   3      698.05      718.07     22.92 o 
  21   7   3      226.31      181.51     31.57 o 
 -26   8   3      477.79      475.60     50.47 o 
 -24   8   3      679.04      793.24     25.18 o 
 -22   8   3        8.18       13.00     13.02 o 
 -20   8   3      196.32      137.81     15.20 o 
 -18   8   3      215.41      228.06     14.48 o 
 -16   8   3        2.47       15.35     10.16 o 
 -14   8   3      303.73      270.33     13.52 o 
 -12   8   3      752.21      824.70     14.92 o 
 -10   8   3      458.89      399.27     10.68 o 
  -8   8   3      114.59      108.23      9.12 o 
  -6   8   3       93.46       87.60      8.65 o 
  -4   8   3      653.74      621.90     12.97 o 
  -2   8   3        8.08        0.52      1.76 o 
   0   8   3      853.84      772.64      9.22 o 
   2   8   3      677.97      688.13      8.67 o 
   4   8   3      245.94      257.02      7.77 o 
   6   8   3      232.74      236.49      9.23 o 
   8   8   3      235.57      275.47     11.14 o 
  10   8   3       21.09       16.92      9.95 o 
  12   8   3       41.20       35.43     13.65 o 
  14   8   3      790.70      930.85     19.49 o 
  16   8   3      222.20      237.05     16.67 o 
  18   8   3       78.85       70.33     22.33 o 
  20   8   3      181.43      136.21     33.44 o 
 -23   9   3      154.33      114.61     19.14 o 
 -21   9   3        5.62       11.50     17.51 o 
 -19   9   3       37.67       32.58     16.74 o 
 -17   9   3       59.56       42.35     19.56 o 
 -15   9   3        1.09        5.08     15.39 o 
 -13   9   3        1.54       11.10     13.32 o 
 -11   9   3      151.34      151.84     12.08 o 
  -9   9   3      228.17      258.67     10.57 o 
  -7   9   3       58.06       24.37     10.62 o 
  -5   9   3       31.12       49.26     11.23 o 
  -3   9   3       36.34       32.18     10.43 o 
  -1   9   3      170.89      122.38     11.97 o 
   1   9   3       39.26       51.13      7.33 o 
   3   9   3       12.04        6.42      6.64 o 
   5   9   3        3.58       11.77      8.59 o 
   7   9   3      173.22      176.90     12.67 o 
   9   9   3        8.60        2.85      4.20 o 
  11   9   3       11.41        9.26      9.00 o 
  13   9   3      231.81      273.49     16.75 o 
  15   9   3       58.49       35.16     20.68 o 
  17   9   3        0.48        7.76     52.41 o 
  19   9   3        4.78        3.88    155.30 o 
 -22  10   3        2.95        3.89     29.12 o 
 -20  10   3       76.42       56.49     18.41 o 
 -18  10   3        0.93       -3.88    978.38 o 
 -16  10   3        1.90       11.65     29.12 o 
 -14  10   3      218.63      189.18     14.12 o 
 -12  10   3       58.36       62.07     12.02 o 
 -10  10   3       38.15       23.94     17.86 o 
  -8  10   3      818.34      811.88     14.47 o 
  -6  10   3      395.05      352.21     12.35 o 
  -4  10   3       81.58       47.08     10.33 o 
  -2  10   3      101.09       97.20     11.88 o 
   0  10   3       71.42       60.84     13.23 o 
   2  10   3       16.09       19.25     11.79 o 
   4  10   3       47.46       49.88     15.89 o 
   6  10   3        4.76        1.94     25.24 o 
   8  10   3       53.93       35.46     14.69 o 
  10  10   3       16.15       12.00      8.53 o 
  12  10   3       69.50       51.86     18.54 o 
  14  10   3      100.91      100.86     20.06 o 
  16  10   3       45.36       38.79     20.78 o 
 -19  11   3       25.48       -0.11      4.80 o 
 -17  11   3        2.68       -2.16     11.54 o 
 -15  11   3       97.08       92.35     15.77 o 
 -13  11   3      114.75      136.92     14.28 o 
 -11  11   3      193.79      218.72     14.13 o 
  -9  11   3      284.74      234.36     15.71 o 
  -7  11   3      430.47      464.71     14.72 o 
  -5  11   3     1133.84     1048.45     25.78 o 
  -3  11   3      394.74      414.31     18.40 o 
  -1  11   3      242.97      237.86     14.85 o 
   1  11   3      349.80      335.60     20.92 o 
   3  11   3      341.22      335.27     27.52 o 
   5  11   3      395.53      394.95     30.10 o 
   7  11   3      209.57      167.15     28.83 o 
   9  11   3       39.34       34.61     19.88 o 
  11  11   3       76.57       68.30     20.02 o 
  13  11   3      291.21      308.74     23.00 o 
 -16  12   3      318.58      252.79     24.66 o 
 -14  12   3      340.37      360.52     19.70 o 
 -12  12   3      201.23      163.70     20.22 o 
 -10  12   3        6.56       -0.44     12.48 o 
  -8  12   3        2.14       -0.65      2.91 o 
  -6  12   3       50.33       11.22     10.80 o 
  -4  12   3       36.62       15.88     23.20 o 
  -2  12   3       61.02       30.32     27.35 o 
   0  12   3       70.33       63.59     23.80 o 
   2  12   3      224.68      250.67     48.53 o 
   4  12   3      635.03      590.77     33.58 o 
   6  12   3      195.59      149.26     29.83 o 
   8  12   3        1.03       -7.76     11.65 o 
  10  12   3        1.36       17.47     42.71 o 
 -11  13   3       80.02       56.58     31.71 o 
  -9  13   3      154.84      165.75     31.48 o 
  -7  13   3       20.81        3.88     25.24 o 
  -5  13   3      324.93      249.20     24.45 o 
  -3  13   3        4.95        3.27     20.65 o 
  -1  13   3      262.55      225.17     26.04 o 
   1  13   3      332.77      350.96     32.60 o 
   3  13   3      245.55      207.91     34.23 o 
   5  13   3      159.81      140.57     33.02 o 
   7  13   3       47.33       27.18    209.65 o 
  -2  14   3       13.39       33.00     44.65 o 
 -32   0   4      248.49      245.83     28.73 o 
 -30   0   4     1380.83     1466.99     35.61 o 
 -28   0   4     2985.66     3131.27     33.59 o 
 -26   0   4     1344.58     1336.20     19.38 o 
 -24   0   4     3699.33     3681.62     24.30 o 
 -22   0   4     2187.94     2214.94     15.67 o 
 -20   0   4      404.50      394.98      7.13 o 
 -18   0   4     5963.93     6067.61     17.31 o 
 -16   0   4    17361.96    17347.96     45.80 o 
 -14   0   4    11851.15    10948.79     20.53 o 
 -12   0   4     4724.96     4777.65     13.45 o 
 -10   0   4    33018.85    33978.70    153.53 o 
  -8   0   4    15326.43    15365.96     60.11 o 
  -6   0   4    36646.48    38500.55    420.68 o 
  -4   0   4      328.29      220.38      3.23 o 
  -2   0   4    52090.01    54053.73    215.30 o 
   0   0   4    31224.71    32512.67    199.53 o 
   2   0   4    28899.65    29236.59    154.04 o 
   4   0   4     8557.04     8754.11     28.58 o 
   6   0   4    13391.39    13736.93     37.78 o 
   8   0   4    12414.19    12611.79     39.23 o 
  10   0   4     9701.75     9932.20     46.46 o 
  12   0   4     1107.74     1036.37     18.28 o 
  14   0   4     3647.10     3642.11     30.54 o 
  16   0   4     4313.70     4206.57     56.26 o 
  18   0   4      727.62      753.19     24.71 o 
  20   0   4     1078.93     1006.59     25.46 o 
  22   0   4      300.60      325.17     23.05 o 
  24   0   4      169.70      124.84     26.04 o 
 -33   1   4       32.22       36.25     25.71 o 
 -31   1   4      643.83      658.43     25.01 o 
 -29   1   4     1596.68     1781.66     22.72 o 
 -27   1   4      443.51      408.07     13.43 o 
 -25   1   4      734.51      748.82     12.30 o 
 -23   1   4     1806.52     1801.06     12.82 o 
 -21   1   4      164.58      196.46      5.24 o 
 -19   1   4      265.21      259.52      6.14 o 
 -17   1   4     5071.45     4946.39     11.55 o 
 -15   1   4     1840.34     1708.98      8.25 o 
 -13   1   4    15112.99    14940.65     32.46 o 
 -11   1   4     8351.13     8150.21     13.45 o 
  -9   1   4     2408.38     2193.40      7.84 o 
  -7   1   4      681.11      854.81      2.88 o 
  -5   1   4    13071.02    13331.16     70.97 o 
  -3   1   4      854.26      942.96      7.18 o 
  -1   1   4     3027.79     4123.94      9.83 o 
   1   1   4     3904.50     4123.43     15.69 o 
   3   1   4     6110.03     5618.74     20.09 o 
   5   1   4    11313.23    11355.54     59.34 o 
   7   1   4     5003.06     4779.87     12.39 o 
   9   1   4     2139.11     2083.60     10.95 o 
  11   1   4     1449.13     1390.21     12.19 o 
  13   1   4     4352.28     4389.16     25.90 o 
  15   1   4     1453.91     1353.44     20.49 o 
  17   1   4      746.32      749.75     14.58 o 
  19   1   4       68.90       66.38     11.79 o 
  21   1   4      482.20      540.43     15.01 o 
  23   1   4      266.46      243.33     16.55 o 
 -32   2   4      110.56       90.54     26.74 o 
 -30   2   4      298.34      303.14     16.85 o 
 -28   2   4      471.60      461.73     16.71 o 
 -26   2   4      532.09      495.12     12.44 o 
 -24   2   4     1795.22     1895.51     20.91 o 
 -22   2   4       13.88        1.88      3.75 o 
 -20   2   4      799.05      689.61      7.17 o 
 -18   2   4     2975.11     3136.32     14.13 o 
 -16   2   4     8674.61     8197.76     20.06 o 
 -14   2   4     1617.73     1537.82      5.73 o 
 -12   2   4     5995.78     6394.00     17.54 o 
 -10   2   4    40437.76    40945.35    139.21 o 
  -8   2   4     2833.64     2829.26     11.05 o 
  -6   2   4     9095.58     8775.72     26.38 o 
  -4   2   4     1350.36     1966.97      9.22 o 
  -2   2   4      140.27       73.08      3.52 o 
   0   2   4     8546.19     8435.83     21.92 o 
   2   2   4     8722.80     8183.62     17.33 o 
   4   2   4      466.91      382.32      5.99 o 
   6   2   4     4897.41     4973.47     22.19 o 
   8   2   4     2398.08     2035.61     12.81 o 
  10   2   4     2847.37     2923.83     15.68 o 
  12   2   4      631.94      623.37     10.99 o 
  14   2   4     1579.40     1592.85     15.05 o 
  16   2   4     1376.45     1403.17     15.22 o 
  18   2   4       15.08       10.01      5.31 o 
  20   2   4      176.79      163.60     12.65 o 
  22   2   4      202.71      239.82     15.27 o 
  24   2   4        4.64        5.93     20.30 o 
 -31   3   4      119.98       80.20     23.45 o 
 -29   3   4      476.29      452.39     20.02 o 
 -27   3   4      315.52      302.66     13.83 o 
 -25   3   4      849.91      823.68     14.87 o 
 -23   3   4      855.19      861.35     14.10 o 
 -21   3   4     1875.46     1987.02     15.46 o 
 -19   3   4     3914.97     3404.32     14.71 o 
 -17   3   4     2652.53     2735.47     11.98 o 
 -15   3   4     1250.68     1139.89      6.20 o 
 -13   3   4    20219.84    20534.60     49.22 o 
 -11   3   4    18548.83    18866.64     45.23 o 
  -9   3   4     4350.58     4017.69     13.39 o 
  -7   3   4     2009.81     2001.15      9.42 o 
  -5   3   4     4114.41     3897.94     14.94 o 
  -3   3   4    18728.10    18434.10     78.21 o 
  -1   3   4    43699.52    47127.82    148.00 o 
   1   3   4    10451.05    11060.65     25.22 o 
   3   3   4     2556.56     2198.05     10.71 o 
   5   3   4    12762.33    12675.70     29.92 o 
   7   3   4     3119.43     2908.19     18.55 o 
   9   3   4      480.58      464.42      8.34 o 
  11   3   4      360.13      363.03      8.07 o 
  13   3   4     4286.09     4131.74     28.14 o 
  15   3   4     1641.02     1648.61     18.02 o 
  17   3   4      560.17      575.85     14.74 o 
  19   3   4      239.58      237.80     13.79 o 
  21   3   4      281.00      334.89     16.64 o 
  23   3   4      210.37      189.88     16.85 o 
 -32   4   4      166.45      143.65     56.30 o 
 -30   4   4       55.94        1.28     18.00 o 
 -28   4   4      134.66      120.17     14.32 o 
 -26   4   4      547.39      487.33     15.35 o 
 -24   4   4     1889.33     2134.68     25.56 o 
 -22   4   4     2548.57     2535.45     22.19 o 
 -20   4   4     1433.85     1461.10     15.71 o 
 -18   4   4     6158.71     6069.52     22.81 o 
 -16   4   4     5467.04     5071.78     19.58 o 
 -14   4   4     3955.34     3873.22     18.21 o 
 -12   4   4     5440.87     5193.69     19.80 o 
 -10   4   4      985.35      931.62     10.04 o 
  -8   4   4     5862.08     5622.23     17.43 o 
  -6   4   4     7913.89     7739.37     19.97 o 
  -4   4   4     3010.01     3373.77     11.25 o 
  -2   4   4    34939.48    36158.32    147.81 o 
   0   4   4    52304.41    54938.11    171.78 o 
   2   4   4    24206.16    25826.26     63.19 o 
   4   4   4     2591.65     2395.29     15.52 o 
   6   4   4      152.89      183.35      7.36 o 
   8   4   4      108.10      148.56      7.85 o 
  10   4   4      677.60      582.49     12.57 o 
  12   4   4     2039.83     2023.39     18.95 o 
  14   4   4     1607.15     1771.43     26.06 o 
  16   4   4     1274.27     1111.74     20.35 o 
  18   4   4     1713.84     1865.10     38.11 o 
  20   4   4      449.67      412.75     17.50 o 
  22   4   4      123.90      139.64     17.79 o 
 -29   5   4      444.49      414.65     20.07 o 
 -27   5   4       15.63        2.96     12.11 o 
 -25   5   4      645.07      646.66     20.09 o 
 -23   5   4     1783.78     1876.73     29.64 o 
 -21   5   4     1262.04     1404.19     20.09 o 
 -19   5   4      794.36      807.10     13.45 o 
 -17   5   4      862.50      988.10     12.93 o 
 -15   5   4     3508.28     3293.23     19.00 o 
 -13   5   4     1726.02     1716.27     13.72 o 
 -11   5   4     3619.52     3302.13     17.03 o 
  -9   5   4       30.67       71.65      4.30 o 
  -7   5   4       70.49      134.30      6.32 o 
  -5   5   4    11817.67    11934.65     18.99 o 
  -3   5   4     2192.87     2169.83      8.19 o 
  -1   5   4     5829.53     5444.53     18.96 o 
   1   5   4    16464.16    18252.13     50.26 o 
   3   5   4     4719.61     4664.92     13.42 o 
   5   5   4      492.80      487.42      9.07 o 
   7   5   4      154.57      110.43      8.57 o 
   9   5   4      385.54      386.07     10.19 o 
  11   5   4     3835.93     4109.49     24.46 o 
  13   5   4     1200.09     1116.73     15.07 o 
  15   5   4     2081.28     2237.55     34.82 o 
  17   5   4     1475.78     1609.32     25.15 o 
  19   5   4      448.83      461.67     19.99 o 
  21   5   4      336.20      346.67     18.75 o 
 -30   6   4      311.95      331.95     46.59 o 
 -28   6   4     1047.03     1162.01     25.55 o 
 -26   6   4      817.50      903.29     23.77 o 
 -24   6   4      466.35      497.99     19.12 o 
 -22   6   4     1078.22     1085.25     21.07 o 
 -20   6   4      419.40      549.65     15.03 o 
 -18   6   4      559.76      618.68     13.86 o 
 -16   6   4      869.48      921.86     13.19 o 
 -14   6   4     1574.09     1650.61     14.90 o 
 -12   6   4     4130.27     4015.04     23.93 o 
 -10   6   4     2232.05     2317.83     14.11 o 
  -8   6   4     3678.26     3278.03     14.03 o 
  -6   6   4       70.80       70.99      4.38 o 
  -4   6   4     1879.35     1621.66      8.06 o 
  -2   6   4     2635.69     2736.13     13.46 o 
   0   6   4     2006.98     2033.36     21.93 o 
   2   6   4     5270.92     4684.43     14.06 o 
   4   6   4     1136.03     1224.43      9.17 o 
   6   6   4      237.83      268.49      8.65 o 
   8   6   4     3800.89     3695.18     20.66 o 
  10   6   4     1613.75     1719.07     16.43 o 
  12   6   4      847.52      890.22     23.57 o 
  14   6   4     1662.79     1728.83     19.02 o 
  16   6   4     1341.39     1473.31     21.68 o 
  18   6   4     1039.83     1116.08     28.38 o 
  20   6   4      187.63      152.87     20.81 o 
  22   6   4       94.20       73.77     36.88 o 
 -27   7   4     1762.77     2102.47     32.67 o 
 -25   7   4      639.42      748.77     23.44 o 
 -23   7   4      307.85      324.05     17.94 o 
 -21   7   4      726.55      735.21     17.50 o 
 -19   7   4      352.33      410.44     14.22 o 
 -17   7   4       18.64       16.26      8.08 o 
 -15   7   4      860.96      808.54     14.89 o 
 -13   7   4     1649.13     1786.22     16.35 o 
 -11   7   4     2315.84     2232.49     15.21 o 
  -9   7   4     1261.33     1287.49     11.92 o 
  -7   7   4     1619.46     1823.27     14.05 o 
  -5   7   4      956.57      859.05     12.00 o 
  -3   7   4     1231.48     1342.66      8.97 o 
  -1   7   4     1371.96     1411.29      8.94 o 
   1   7   4      512.50      516.31      7.03 o 
   3   7   4     3391.05     3450.15     14.04 o 
   5   7   4     2881.11     2627.67     24.74 o 
   7   7   4     1252.23     1270.56     20.69 o 
   9   7   4      541.04      643.50     13.18 o 
  11   7   4      622.78      573.78     15.41 o 
  13   7   4      456.54      487.94     15.27 o 
  15   7   4      679.89      708.77     18.41 o 
  17   7   4      301.99      290.66     19.42 o 
  19   7   4      340.19      378.38     30.86 o 
 -26   8   4     1542.66     1774.27     41.47 o 
 -24   8   4      361.67      333.14     21.69 o 
 -22   8   4      136.99      140.14     16.22 o 
 -20   8   4      892.20      952.56     19.58 o 
 -18   8   4      369.23      385.11     15.23 o 
 -16   8   4     1447.59     1558.06     19.74 o 
 -14   8   4     2166.96     2184.03     23.11 o 
 -12   8   4     1244.59     1255.85     14.79 o 
 -10   8   4     4139.77     4529.53     28.26 o 
  -8   8   4     2522.37     2190.38     16.86 o 
  -6   8   4     1332.99     1372.16     17.09 o 
  -4   8   4     6452.14     6776.06     37.65 o 
  -2   8   4      782.23      682.64     10.44 o 
   0   8   4     1777.41     1621.31     11.44 o 
   2   8   4     4083.14     4218.28     24.71 o 
   4   8   4     3027.97     2712.55     18.34 o 
   6   8   4     1272.94     1416.88     14.36 o 
   8   8   4     1218.19     1255.69     16.15 o 
  10   8   4      767.97      729.58     16.93 o 
  12   8   4      196.55      217.57     16.92 o 
  14   8   4      299.28      257.04     16.22 o 
  16   8   4      371.61      362.86     20.86 o 
  18   8   4      378.05      360.28     25.08 o 
 -23   9   4        8.38       20.30     23.99 o 
 -21   9   4      114.03      120.88     17.69 o 
 -19   9   4      535.53      572.93     18.54 o 
 -17   9   4      561.74      583.81     17.50 o 
 -15   9   4     1071.09     1159.53     19.43 o 
 -13   9   4     3285.10     3321.69     26.01 o 
 -11   9   4     2042.01     1931.83     18.03 o 
  -9   9   4      917.32     1019.78     15.60 o 
  -7   9   4     2095.38     2169.86     19.54 o 
  -5   9   4     1050.38     1012.89     16.65 o 
  -3   9   4     2251.56     2188.66     24.76 o 
  -1   9   4      936.10     1005.36     13.16 o 
   1   9   4      380.01      423.91     10.79 o 
   3   9   4     1956.51     1882.74     17.24 o 
   5   9   4      479.92      537.84     12.97 o 
   7   9   4      807.73      764.61     16.91 o 
   9   9   4      689.44      767.21     17.49 o 
  11   9   4      173.86      194.55     18.60 o 
  13   9   4      337.46      314.70     21.02 o 
  15   9   4      389.26      372.89     19.08 o 
  17   9   4      199.66      187.45     26.40 o 
 -22  10   4        4.58       -1.87     11.92 o 
 -20  10   4      552.12      561.00     24.65 o 
 -18  10   4       72.17       82.85     16.96 o 
 -16  10   4      805.19      797.59     19.39 o 
 -14  10   4     3433.08     3621.06     28.97 o 
 -12  10   4      923.51     1052.34     18.52 o 
 -10  10   4      457.48      439.29     14.45 o 
  -8  10   4     1009.34      968.08     16.44 o 
  -6  10   4      955.32     1011.32     18.44 o 
  -4  10   4      734.95      712.23     17.69 o 
  -2  10   4      183.29      269.87     11.99 o 
   0  10   4     1042.00      868.55     19.04 o 
   2  10   4      906.50      935.41     19.61 o 
   4  10   4      476.24      504.01     21.80 o 
   6  10   4      380.11      379.01     17.05 o 
   8  10   4      194.94      204.03     18.13 o 
  10  10   4      390.66      360.19     19.62 o 
  12  10   4      752.48      810.43     24.13 o 
  14  10   4      190.49      162.00     17.86 o 
  16  10   4      119.37       89.30     48.53 o 
 -19  11   4      375.75      353.17     19.97 o 
 -17  11   4      231.87      265.22     19.39 o 
 -15  11   4      831.92      848.75     20.47 o 
 -13  11   4     1472.21     1540.41     27.47 o 
 -11  11   4      227.23      205.42     14.55 o 
  -9  11   4      119.42      117.60     13.50 o 
  -7  11   4      625.82      617.93     17.58 o 
  -5  11   4      232.64      256.66     14.89 o 
  -3  11   4      275.83      276.28     16.00 o 
  -1  11   4      854.32      846.28     22.98 o 
   1  11   4     1110.24     1245.60     35.61 o 
   3  11   4     1341.99     1219.59     35.89 o 
   5  11   4      473.77      492.09     30.09 o 
   7  11   4       55.98       53.06     21.24 o 
   9  11   4      321.41      352.89     25.53 o 
  11  11   4      584.19      612.51     24.69 o 
  13  11   4      312.71      266.82     26.51 o 
 -18  12   4      129.71       99.00     44.65 o 
 -16  12   4       61.07       74.83     20.46 o 
 -14  12   4      130.18      142.03     21.67 o 
 -12  12   4      271.48      249.94     19.81 o 
 -10  12   4      315.19      342.82     17.64 o 
  -8  12   4       12.13       -2.50     10.22 o 
  -6  12   4       92.28       60.53     20.40 o 
  -4  12   4      133.56      142.09     23.09 o 
  -2  12   4      451.84      424.50     22.94 o 
   0  12   4      281.03      286.23     29.83 o 
   2  12   4      582.74      572.75     33.11 o 
   4  12   4      261.41      215.62     30.10 o 
   6  12   4      118.87       89.30     31.57 o 
   8  12   4      191.40      180.53     34.98 o 
 -13  13   4      266.85      306.71     46.59 o 
 -11  13   4      388.92      366.89     52.41 o 
  -9  13   4      443.67      447.82     26.41 o 
  -7  13   4       48.99       52.53     27.02 o 
  -5  13   4       17.30        4.73      5.82 o 
  -3  13   4      266.82      266.05     24.80 o 
  -1  13   4      409.90      379.15     32.60 o 
   1  13   4      187.37      190.60     33.58 o 
   3  13   4      214.25      184.42     48.53 o 
   5  13   4      264.38      283.42     44.65 o 
 -33   1   5        0.74       -1.18     24.13 o 
 -31   1   5       99.29       83.73     20.41 o 
 -29   1   5      117.70      131.01     14.60 o 
 -27   1   5        6.85        7.23      9.98 o 
 -25   1   5        4.89       -1.81      1.81 o 
 -23   1   5      393.78      317.58      6.59 o 
 -21   1   5     2191.74     2149.24      9.09 o 
 -19   1   5     3487.77     3374.53      9.22 o 
 -17   1   5     2910.03     2580.73      8.70 o 
 -15   1   5        2.34        0.51      1.12 o 
 -13   1   5      536.67      371.44      3.43 o 
 -11   1   5    10483.26    10568.91     20.54 o 
  -9   1   5      136.01      107.85      2.17 o 
  -7   1   5     2858.95     3129.50     11.98 o 
  -5   1   5     6558.09     7039.10     24.95 o 
  -3   1   5     1130.50     1159.07      4.52 o 
  -1   1   5     4748.87     4863.80     17.89 o 
   1   1   5     1711.65     2142.47     10.19 o 
   3   1   5        0.75       10.47      4.87 o 
   5   1   5        8.95        6.10      3.40 o 
   7   1   5      838.23      785.03      7.93 o 
   9   1   5        0.26       -4.08      7.89 o 
  11   1   5        1.88        1.43      3.05 o 
  13   1   5      342.26      371.08     11.69 o 
  15   1   5        0.08        5.20      5.27 o 
  17   1   5      164.80      154.06     12.40 o 
  19   1   5        0.05       10.17     13.23 o 
  21   1   5       47.14        5.66      8.54 o 
  23   1   5        0.04       -5.82     15.53 o 
 -32   2   5      189.81      148.77     28.15 o 
 -30   2   5       36.30       21.08     15.80 o 
 -28   2   5      163.24      174.73     14.67 o 
 -26   2   5      665.87      687.23     12.62 o 
 -24   2   5       17.87       15.41      6.43 o 
 -22   2   5     1365.67     1368.01     10.78 o 
 -20   2   5      730.87      616.62      6.33 o 
 -18   2   5      664.00      599.03      5.14 o 
 -16   2   5      485.75      423.61      3.79 o 
 -14   2   5      490.72      556.98      3.22 o 
 -12   2   5     4391.62     4963.24     14.46 o 
 -10   2   5      251.19      284.70      2.34 o 
  -8   2   5      180.60      199.04      2.85 o 
  -6   2   5     1071.57     1067.07      4.56 o 
  -4   2   5     7726.75     7205.42     20.62 o 
  -2   2   5     1227.93      893.78      5.73 o 
   0   2   5       75.94       96.75      3.93 o 
   2   2   5     2026.87     2167.12     19.14 o 
   4   2   5        0.60        1.94      3.54 o 
   6   2   5     2049.07     1991.03     11.74 o 
   8   2   5     4817.19     4818.03     25.37 o 
  10   2   5      365.99      345.98      8.94 o 
  12   2   5       45.21       37.15      9.56 o 
  14   2   5       24.01       10.60      7.25 o 
  16   2   5      181.77      123.89     10.62 o 
  18   2   5      289.60      340.23     13.47 o 
  20   2   5       36.44       57.14     14.61 o 
  22   2   5        2.66        4.82     14.51 o 
 -31   3   5        4.90       -1.70      6.79 o 
 -29   3   5       59.82       51.90     17.75 o 
 -27   3   5      319.64      272.93     13.58 o 
 -25   3   5      250.77      251.01     13.28 o 
 -23   3   5      371.48      365.20     11.60 o 
 -21   3   5        3.95        6.25      3.30 o 
 -19   3   5      186.85      219.68      6.53 o 
 -17   3   5        9.58       -0.07      3.08 o 
 -15   3   5      158.53      168.28      4.19 o 
 -13   3   5     7292.20     7717.15     32.50 o 
 -11   3   5     1310.04     1306.44      9.36 o 
  -9   3   5     3192.31     3243.78     11.65 o 
  -7   3   5     1094.82     1058.01     10.87 o 
  -5   3   5    11562.90    11821.17     24.68 o 
  -3   3   5      143.84      145.15      4.75 o 
  -1   3   5     1949.35     2316.83     14.43 o 
   1   3   5      439.21      409.91      5.23 o 
   3   3   5      470.43      438.93      4.37 o 
   5   3   5     1857.83     1909.62     13.04 o 
   7   3   5      768.26      741.56     10.83 o 
   9   3   5     2792.56     2701.43     21.88 o 
  11   3   5      274.11      374.71     10.78 o 
  13   3   5        1.58        8.54      7.70 o 
  15   3   5       13.55       25.18     10.38 o 
  17   3   5       44.85       47.59     14.13 o 
  19   3   5        6.58        1.29      4.33 o 
  21   3   5       15.06       23.07     25.44 o 
  23   3   5       10.76        9.71     37.28 o 
 -32   4   5       26.16       21.35     50.47 o 
 -30   4   5       36.77       23.29     19.53 o 
 -28   4   5       67.08       65.88     15.06 o 
 -26   4   5        2.68        0.46     22.85 o 
 -24   4   5       77.89       69.82     14.05 o 
 -22   4   5      149.96      150.50     11.85 o 
 -20   4   5      221.82      244.58      9.37 o 
 -18   4   5      398.03      379.36      9.37 o 
 -16   4   5       11.19        4.18      6.79 o 
 -14   4   5      448.43      421.43      8.25 o 
 -12   4   5      462.99      628.95      9.50 o 
 -10   4   5      357.53      361.08      7.52 o 
  -8   4   5       11.90       14.63      4.78 o 
  -6   4   5       46.70       19.01      4.64 o 
  -4   4   5     6102.30     6303.35     21.29 o 
  -2   4   5      210.63      284.17      5.14 o 
   0   4   5    19086.13    20856.83     85.95 o 
   2   4   5     1550.02     1318.45     10.27 o 
   4   4   5      366.56      266.70      7.49 o 
   6   4   5      737.89      752.33      9.69 o 
   8   4   5        0.30        3.80      3.36 o 
  10   4   5        1.54       11.87     13.74 o 
  12   4   5       12.44        0.42      4.62 o 
  14   4   5       39.93       44.75     12.03 o 
  16   4   5        4.48       38.27     12.76 o 
  18   4   5        3.65        8.91     19.49 o 
  20   4   5       52.87       46.26     18.26 o 
  22   4   5        2.35       -3.88     21.35 o 
 -31   5   5       12.64       26.15     26.11 o 
 -29   5   5       45.64       53.00     21.62 o 
 -27   5   5      138.30      126.01     19.38 o 
 -25   5   5        5.01       -0.45      7.88 o 
 -23   5   5       28.71       19.19     12.39 o 
 -21   5   5      458.21      386.09     13.63 o 
 -19   5   5      201.90      195.67      9.99 o 
 -17   5   5      760.30      701.42     11.60 o 
 -15   5   5      290.56      310.38      9.22 o 
 -13   5   5       72.70       58.22      9.15 o 
 -11   5   5      843.37      782.01     10.74 o 
  -9   5   5     1468.49     1650.98      7.97 o 
  -7   5   5       36.87       48.09      3.33 o 
  -5   5   5     2670.65     2971.65     12.43 o 
  -3   5   5      474.00      563.74      6.76 o 
  -1   5   5       10.65       16.93      5.40 o 
   1   5   5      175.31      317.74      6.80 o 
   3   5   5     1247.74     1340.66      9.29 o 
   5   5   5     3659.62     3618.53     20.71 o 
   7   5   5     1757.13     1603.25     14.73 o 
   9   5   5      420.39      356.87     10.22 o 
  11   5   5      156.08      136.83      9.54 o 
  13   5   5       26.59       43.17     12.60 o 
  15   5   5      386.74      431.97     15.60 o 
  17   5   5       24.58       27.45     21.63 o 
  19   5   5       11.69       13.70     18.13 o 
  21   5   5        2.97       -3.88     38.82 o 
 -30   6   5        0.89        9.48     13.15 o 
 -28   6   5      207.85      225.61     21.86 o 
 -26   6   5        0.35        5.39     18.19 o 
 -24   6   5       46.81       37.87     16.29 o 
 -22   6   5        4.19        0.78      6.79 o 
 -20   6   5      567.40      513.95     13.06 o 
 -18   6   5       23.11       -0.37      4.96 o 
 -16   6   5      229.48      319.06     10.27 o 
 -14   6   5       33.65       21.52      9.73 o 
 -12   6   5      436.14      343.01      9.48 o 
 -10   6   5      530.23      575.07      9.48 o 
  -8   6   5     1157.59     1298.07     10.96 o 
  -6   6   5      181.78      166.88      4.66 o 
  -4   6   5      420.11      397.15      5.71 o 
  -2   6   5      975.59      965.45      6.43 o 
   0   6   5     2398.88     2765.00     14.16 o 
   2   6   5     4786.48     4916.77     19.50 o 
   4   6   5     1127.47     1122.34     11.12 o 
   6   6   5      117.49       81.49      9.78 o 
   8   6   5       82.04       75.08      8.77 o 
  10   6   5       29.14       15.55      8.33 o 
  12   6   5      155.52      159.11     11.32 o 
  14   6   5      511.75      549.80     18.83 o 
  16   6   5      267.69      320.91     17.66 o 
  18   6   5        0.22        1.94      7.76 o 
  20   6   5        9.83        6.64     96.39 o 
 -29   7   5        0.30        0.97     10.68 o 
 -27   7   5        6.91       26.73     23.82 o 
 -25   7   5        1.32       13.59     42.71 o 
 -23   7   5      300.37      293.25     17.86 o 
 -21   7   5      308.39      335.33     14.73 o 
 -19   7   5      186.65      201.01     12.67 o 
 -17   7   5      378.39      339.79     11.83 o 
 -15   7   5       19.17       17.03     10.86 o 
 -13   7   5      485.17      471.12     11.19 o 
 -11   7   5        4.73        5.86      3.41 o 
  -9   7   5       24.00       18.64     10.45 o 
  -7   7   5       21.27       30.34      7.51 o 
  -5   7   5        9.84       28.57      6.89 o 
  -3   7   5     1141.47     1183.06      8.65 o 
  -1   7   5      285.47      318.69      5.84 o 
   1   7   5     1462.12     1315.48     14.29 o 
   3   7   5     6405.95     6977.09     24.19 o 
   5   7   5        3.06       11.09      5.20 o 
   7   7   5       94.36       66.43     10.35 o 
   9   7   5      296.14      300.05     11.75 o 
  11   7   5       16.80       13.03     13.10 o 
  13   7   5      425.26      439.16     16.11 o 
  15   7   5      104.42      118.75     19.34 o 
  17   7   5       10.88       -0.33      4.66 o 
  19   7   5       27.58       21.35     46.59 o 
 -26   8   5      135.34      141.65     21.97 o 
 -24   8   5       23.38       39.15     22.86 o 
 -22   8   5       15.80       -0.09      3.13 o 
 -20   8   5      196.63      178.22     15.41 o 
 -18   8   5       61.94       31.91     14.43 o 
 -16   8   5       26.48       22.36     13.47 o 
 -14   8   5       12.17       12.55      5.94 o 
 -12   8   5      120.42      102.31      8.67 o 
 -10   8   5      464.80      419.32     10.95 o 
  -8   8   5       13.59        5.28      6.57 o 
  -6   8   5       46.48       91.41      8.70 o 
  -4   8   5      350.28      386.59      9.75 o 
  -2   8   5      195.49      155.93      7.78 o 
   0   8   5      479.13      465.97      9.03 o 
   2   8   5      513.61      553.83     10.05 o 
   4   8   5      378.61      295.87      9.39 o 
   6   8   5       36.42       44.70     10.16 o 
   8   8   5       17.18       32.13     11.66 o 
  10   8   5      226.06      200.15     15.09 o 
  12   8   5       13.43       -1.41      4.79 o 
  14   8   5       24.29       20.08     13.18 o 
  16   8   5      142.27      150.76     23.03 o 
  18   8   5       69.12       58.24     50.47 o 
 -25   9   5      175.48      239.38     22.26 o 
 -23   9   5       17.84       -0.69      7.66 o 
 -21   9   5        4.26        1.66      8.80 o 
 -19   9   5      117.27      103.44     14.39 o 
 -17   9   5       46.41       28.93     16.87 o 
 -15   9   5       12.09       29.40     13.77 o 
 -13   9   5      361.11      360.86     13.89 o 
 -11   9   5      316.50      405.32     12.99 o 
  -9   9   5       22.80        9.25      5.86 o 
  -7   9   5       13.90        0.11      3.89 o 
  -5   9   5       80.89      119.79     12.30 o 
  -3   9   5      174.95      117.38     10.88 o 
  -1   9   5      104.68      114.08     11.47 o 
   1   9   5       86.43       89.07      9.49 o 
   3   9   5      288.96      264.06     11.79 o 
   5   9   5       88.94      101.96     11.35 o 
   7   9   5       42.26       22.81     11.52 o 
   9   9   5        0.88       -0.65      5.21 o 
  11   9   5        8.58        1.17      6.45 o 
  13   9   5       13.26       13.20     32.30 o 
  15   9   5       20.53       18.14     19.61 o 
 -22  10   5        2.54       13.59     93.18 o 
 -20  10   5       15.23       -0.95      7.55 o 
 -18  10   5      138.90      121.72     15.06 o 
 -16  10   5      273.61      297.30     15.41 o 
 -14  10   5      822.46      866.10     18.28 o 
 -12  10   5      907.14      865.91     19.31 o 
 -10  10   5       15.80        3.48      7.15 o 
  -8  10   5        1.64       -1.38      4.01 o 
  -6  10   5       29.25       15.56     11.28 o 
  -4  10   5        9.49       -4.01      8.81 o 
  -2  10   5       36.17       29.45     14.22 o 
   0  10   5        1.43        2.91      3.92 o 
   2  10   5      182.81      154.99     16.15 o 
   4  10   5      364.29      381.83     24.11 o 
   6  10   5      118.62      101.80     17.06 o 
   8  10   5        4.63       15.25     18.64 o 
  10  10   5       66.63       36.95     22.47 o 
  12  10   5        3.29        7.24     13.98 o 
  14  10   5        0.61        3.07     14.56 o 
 -21  11   5       11.61        3.29      5.82 o 
 -19  11   5        7.45        6.46     10.95 o 
 -17  11   5      584.70      626.67     20.09 o 
 -15  11   5     1106.71     1096.93     24.18 o 
 -13  11   5      191.22      233.48     18.63 o 
 -11  11   5      458.14      379.78     26.90 o 
  -9  11   5      484.62      482.45     16.83 o 
  -7  11   5        1.23       -0.54      7.92 o 
  -5  11   5        1.12       -4.99      4.99 o 
  -3  11   5       63.07       72.28     16.38 o 
  -1  11   5      195.39      160.77     17.57 o 
   1  11   5      154.29      163.53     26.11 o 
   3  11   5       46.06       55.85     26.74 o 
   5  11   5       50.28       43.77     32.62 o 
   7  11   5       29.27        4.22     19.59 o 
   9  11   5       33.61       12.37     18.99 o 
  11  11   5        1.22        6.24     37.25 o 
 -18  12   5        8.97       -5.82     23.29 o 
 -16  12   5       51.80       40.55     21.76 o 
 -14  12   5        0.89       -0.30     16.27 o 
 -12  12   5       19.96       15.33     12.86 o 
 -10  12   5       62.66       61.66     20.42 o 
  -8  12   5      170.44      134.10     19.75 o 
  -6  12   5       34.72       50.87     18.88 o 
  -4  12   5       15.84        9.67     34.55 o 
  -2  12   5      141.66      134.87     21.54 o 
   0  12   5       51.05       52.66     26.74 o 
   2  12   5        9.12       15.53    122.30 o 
   4  12   5       46.61        8.56     44.10 o 
 -13  13   5       49.89       27.18     79.59 o 
 -11  13   5      167.32      142.23     25.03 o 
  -9  13   5      158.82      165.36     25.29 o 
  -7  13   5      225.93      167.34     26.75 o 
  -5  13   5      431.57      468.78     26.77 o 
  -3  13   5      271.87      246.66     33.44 o 
  -1  13   5      162.80      168.36     31.71 o 
   1  13   5      141.32      196.06     50.47 o 
 -32   0   6      195.17      190.24     36.88 o 
 -30   0   6     1154.21     1064.96     30.20 o 
 -28   0   6      976.00     1036.40     18.40 o 
 -26   0   6     1224.38     1150.96     13.57 o 
 -24   0   6     9067.75     9329.47     33.64 o 
 -22   0   6     1440.27     1383.15     10.26 o 
 -20   0   6     3289.84     2794.23     12.95 o 
 -18   0   6     2701.98     2884.24     12.16 o 
 -16   0   6    23721.00    23284.95     41.67 o 
 -14   0   6     4754.51     4517.46     21.37 o 
 -12   0   6    21935.27    23465.29    150.59 o 
 -10   0   6    78224.08    81545.02    717.38 o 
  -8   0   6    29291.81    27712.65    152.67 o 
  -6   0   6     2680.53     2872.88      9.88 o 
  -4   0   6     3995.94     3428.29     12.03 o 
  -2   0   6     2350.45     2559.49     14.04 o 
   0   0   6    35030.25    34683.17    183.83 o 
   2   0   6    22164.90    21897.04     67.25 o 
   4   0   6     1830.96     1974.81     14.56 o 
   6   0   6     7996.74     7446.81     35.11 o 
   8   0   6     5859.61     5955.27     57.27 o 
  10   0   6     4779.68     4937.18     34.71 o 
  12   0   6      410.76      362.66     16.41 o 
  14   0   6     1905.82     1993.98     36.07 o 
  16   0   6     1463.70     1411.99     36.77 o 
  18   0   6      319.36      342.84     21.59 o 
  20   0   6      602.63      596.56     26.22 o 
  22   0   6      111.84      114.53     50.47 o 
 -33   1   6       43.83       11.36     60.15 o 
 -31   1   6      483.43      511.13     28.83 o 
 -29   1   6     1324.18     1363.01     16.31 o 
 -27   1   6     1108.50     1104.48     13.59 o 
 -25   1   6      438.18      408.90      7.43 o 
 -23   1   6     2858.84     3014.81     10.85 o 
 -21   1   6      146.90      169.08      4.17 o 
 -19   1   6      311.47      280.07      3.93 o 
 -17   1   6     3879.59     3906.98      9.23 o 
 -15   1   6      880.99      786.29      4.90 o 
 -13   1   6    20930.56    21776.31     57.50 o 
 -11   1   6    29272.27    29763.72    100.09 o 
  -9   1   6     3344.26     3130.99     12.20 o 
  -7   1   6     1254.66     1518.34      7.46 o 
  -5   1   6     6557.57     6270.70     10.79 o 
  -3   1   6     8625.76     8830.19     15.29 o 
  -1   1   6    19968.19    20012.40     42.75 o 
   1   1   6      179.72      183.97      3.42 o 
   3   1   6     9047.69     8332.27     21.30 o 
   5   1   6     6618.28     6107.77     22.02 o 
   7   1   6     4088.83     4278.29     28.43 o 
   9   1   6       84.09       42.12      9.38 o 
  11   1   6      699.19      837.51     13.89 o 
  13   1   6     2246.95     2145.90     19.34 o 
  15   1   6     1099.53     1142.56     17.13 o 
  17   1   6      752.15      704.85     20.17 o 
  19   1   6      189.88      225.14     14.95 o 
  21   1   6      330.77      308.99     16.20 o 
  23   1   6       76.92       71.83     42.71 o 
 -34   2   6      171.72      128.98     30.86 o 
 -32   2   6       54.60       42.99     25.70 o 
 -30   2   6      561.03      568.58     16.97 o 
 -28   2   6     1618.82     1715.46     18.58 o 
 -26   2   6      634.00      653.26     10.91 o 
 -24   2   6     4255.96     4209.27     19.33 o 
 -22   2   6     3850.89     3678.76     14.41 o 
 -20   2   6     1123.52     1295.26      7.05 o 
 -18   2   6     2570.06     2453.66      8.61 o 
 -16   2   6    13411.89    12913.60     37.87 o 
 -14   2   6     1076.30      925.14      4.98 o 
 -12   2   6     6404.64     5976.79     21.72 o 
 -10   2   6     3106.23     3062.38     10.14 o 
  -8   2   6     6704.24     6141.39     19.04 o 
  -6   2   6     6462.93     6438.99     23.94 o 
  -4   2   6     1662.08     1521.13      5.95 o 
  -2   2   6    17999.44    19315.53     38.63 o 
   0   2   6    17185.23    17721.57     60.61 o 
   2   2   6     3966.70     3611.11     25.32 o 
   4   2   6     3477.60     3527.49     14.47 o 
   6   2   6     1053.43     1220.98     10.73 o 
   8   2   6       29.50       41.33      6.70 o 
  10   2   6     2016.52     2078.51     15.53 o 
  12   2   6     1292.97     1249.05     15.79 o 
  14   2   6      998.44     1074.55     15.00 o 
  16   2   6     1098.56     1139.22     16.66 o 
  18   2   6      821.72      858.72     18.41 o 
  20   2   6      371.58      343.05     15.86 o 
  22   2   6       93.27       88.35     28.11 o 
 -33   3   6       26.53       -1.87     10.68 o 
 -31   3   6      439.46      434.44     17.91 o 
 -29   3   6      946.63      984.53     19.48 o 
 -27   3   6      398.22      414.25     13.31 o 
 -25   3   6     1241.82     1102.28     15.71 o 
 -23   3   6     2946.56     3126.36     18.55 o 
 -21   3   6     2871.96     2762.12     16.49 o 
 -19   3   6     2746.48     2760.45     12.43 o 
 -17   3   6     1418.63     1419.01      9.17 o 
 -15   3   6     4551.88     4038.32     17.33 o 
 -13   3   6     3544.70     3375.18     11.86 o 
 -11   3   6     1664.23     1418.59      6.34 o 
  -9   3   6    10105.11     9548.59     35.83 o 
  -7   3   6       42.18       65.86      3.49 o 
  -5   3   6    10839.13    10026.21     41.91 o 
  -3   3   6     5114.02     5043.67     15.29 o 
  -1   3   6      290.68      242.61      5.00 o 
   1   3   6     2572.35     2107.08     14.47 o 
   3   3   6     5188.44     5492.73     17.38 o 
   5   3   6     1838.83     1829.63     13.57 o 
   7   3   6       14.19        6.38      4.32 o 
   9   3   6      649.17      660.24     10.44 o 
  11   3   6     3527.37     3655.60     20.36 o 
  13   3   6      989.29      914.80     15.04 o 
  15   3   6     1516.64     1645.57     19.15 o 
  17   3   6      931.37      918.03     20.75 o 
  19   3   6      105.30      153.45     16.42 o 
  21   3   6      243.45      208.14     21.52 o 
 -32   4   6      155.66      118.18     21.36 o 
 -30   4   6      200.50      202.14     16.83 o 
 -28   4   6      837.63      857.66     21.82 o 
 -26   4   6      784.38      788.85     19.64 o 
 -24   4   6     1395.46     1406.86     18.52 o 
 -22   4   6     2007.38     1902.66     16.97 o 
 -20   4   6      371.19      479.20     12.15 o 
 -18   4   6     4935.97     4905.43     21.76 o 
 -16   4   6     4689.99     4608.23     22.25 o 
 -14   4   6      639.88      581.54      9.40 o 
 -12   4   6     9630.67     9211.02     23.44 o 
 -10   4   6     5513.50     5921.21     21.70 o 
  -8   4   6    15547.92    14450.70     43.29 o 
  -6   4   6     2733.26     2549.56     20.36 o 
  -4   4   6       47.35       27.48      4.67 o 
  -2   4   6     3685.97     2922.17     15.48 o 
   0   4   6     1087.57     1030.82      7.27 o 
   2   4   6     5144.45     5129.84     22.01 o 
   4   4   6     3813.43     3504.20     16.01 o 
   6   4   6      498.93      524.46     12.06 o 
   8   4   6     2466.06     2566.57     18.78 o 
  10   4   6     1225.94     1073.48     13.62 o 
  12   4   6      794.07      851.55     20.90 o 
  14   4   6     1230.07     1279.28     19.19 o 
  16   4   6     1215.19     1306.86     24.21 o 
  18   4   6      237.56      263.66     17.34 o 
  20   4   6        9.32        1.32      5.04 o 
 -31   5   6       61.81       45.20     20.04 o 
 -29   5   6      458.68      477.25     21.07 o 
 -27   5   6      802.17      877.67     22.52 o 
 -25   5   6      796.72      809.21     19.60 o 
 -23   5   6      543.25      619.02     15.26 o 
 -21   5   6     3021.91     3036.34     24.49 o 
 -19   5   6     2543.91     2441.14     20.30 o 
 -17   5   6      919.65      916.57     12.78 o 
 -15   5   6     4155.03     4095.40     20.59 o 
 -13   5   6     2920.98     2943.87     25.53 o 
 -11   5   6     8299.73     8255.17     25.60 o 
  -9   5   6     6315.78     6286.62     26.32 o 
  -7   5   6     1998.26     1778.89     12.21 o 
  -5   5   6     3025.11     3131.84     13.30 o 
  -3   5   6     3592.49     3270.90     13.50 o 
  -1   5   6     8992.14     9300.41     28.19 o 
   1   5   6     5819.25     6632.95     21.52 o 
   3   5   6     4233.79     3742.92     29.63 o 
   5   5   6    11316.28    11057.73     41.78 o 
   7   5   6     1733.73     1681.04     14.11 o 
   9   5   6       88.78       82.92     10.33 o 
  11   5   6      459.26      560.30     13.58 o 
  13   5   6      651.47      560.99     17.94 o 
  15   5   6     1482.08     1566.15     25.44 o 
  17   5   6      280.87      262.30     17.51 o 
  19   5   6       52.98       57.31     18.52 o 
 -30   6   6       24.86       34.63     36.76 o 
 -28   6   6      190.21      183.26     19.92 o 
 -26   6   6      652.75      691.30     21.45 o 
 -24   6   6      707.03      694.25     20.09 o 
 -22   6   6      463.40      495.49     15.00 o 
 -20   6   6      379.04      432.87     12.21 o 
 -18   6   6     3356.04     3199.46     21.24 o 
 -16   6   6     2486.49     2552.50     18.48 o 
 -14   6   6     2617.18     2677.88     17.95 o 
 -12   6   6     1718.53     1728.30     15.76 o 
 -10   6   6     2175.66     2106.11     13.78 o 
  -8   6   6     2925.53     2887.46     15.00 o 
  -6   6   6     1637.62     1654.30     11.93 o 
  -4   6   6     2969.10     2694.48     11.56 o 
  -2   6   6     2428.13     2807.98     12.85 o 
   0   6   6    12959.46    12989.21     51.51 o 
   2   6   6    13779.47    13854.34     59.32 o 
   4   6   6     2925.38     3077.99     30.53 o 
   6   6   6      979.94      838.61     12.67 o 
   8   6   6     1433.34     1502.07     15.97 o 
  10   6   6      181.45      143.22     11.54 o 
  12   6   6      235.98      223.60     15.67 o 
  14   6   6      240.98      225.58     15.90 o 
  16   6   6      370.51      332.87     19.75 o 
  18   6   6      513.39      479.14     20.21 o 
 -29   7   6      283.27      287.69     22.72 o 
 -27   7   6       51.94        8.37     17.04 o 
 -25   7   6       19.57        5.37      9.31 o 
 -23   7   6       55.37       59.77     17.10 o 
 -21   7   6      121.70      104.42     13.54 o 
 -19   7   6      144.47      162.74     10.99 o 
 -17   7   6      375.32      399.99     11.98 o 
 -15   7   6     1105.18     1122.63     14.60 o 
 -13   7   6     3584.07     3796.90     21.38 o 
 -11   7   6     2511.57     2235.28     18.02 o 
  -9   7   6      369.67      332.25      8.75 o 
  -7   7   6      190.42      180.53      7.54 o 
  -5   7   6      604.38      609.69      7.99 o 
  -3   7   6     1507.94     1452.10      9.62 o 
  -1   7   6      498.73      512.93      9.51 o 
   1   7   6     3647.78     4154.47     21.50 o 
   3   7   6     3446.34     3470.11     22.94 o 
   5   7   6      137.36      123.29     10.03 o 
   7   7   6      437.18      502.79     11.42 o 
   9   7   6      488.80      495.13     12.47 o 
  11   7   6       37.60       37.25     14.83 o 
  13   7   6      292.18      290.67     21.06 o 
  15   7   6      432.94      402.42     20.67 o 
  17   7   6      145.82      118.28     23.63 o 
 -28   8   6      860.00      997.23     32.46 o 
 -26   8   6      668.50      704.00     25.42 o 
 -24   8   6      127.74      129.25     20.82 o 
 -22   8   6      558.36      577.43     18.40 o 
 -20   8   6      842.31      943.15     19.08 o 
 -18   8   6      139.90      181.23     11.95 o 
 -16   8   6     1672.41     1833.32     24.43 o 
 -14   8   6     7279.61     7607.36     38.49 o 
 -12   8   6     4591.89     4968.45     25.15 o 
 -10   8   6     2929.70     3026.69     21.48 o 
  -8   8   6      132.84       78.53      9.17 o 
  -6   8   6     1750.76     1822.99     14.11 o 
  -4   8   6     2062.82     2222.78     15.56 o 
  -2   8   6      199.18      192.91      8.98 o 
   0   8   6     3631.51     3702.41     23.30 o 
   2   8   6     1794.86     1817.52     15.77 o 
   4   8   6      860.86      836.63     14.15 o 
   6   8   6     1026.69     1150.80     17.99 o 
   8   8   6      662.56      607.67     16.79 o 
  10   8   6      519.57      518.95     16.91 o 
  12   8   6      712.32      767.40     21.70 o 
  14   8   6      336.40      297.49     22.76 o 
  16   8   6      294.30      294.03     22.68 o 
 -25   9   6      916.80     1046.41     27.36 o 
 -23   9   6      478.43      481.46     19.39 o 
 -21   9   6      694.71      787.30     19.54 o 
 -19   9   6      392.69      350.01     16.47 o 
 -17   9   6      269.22      330.01     15.69 o 
 -15   9   6     2061.75     2197.61     22.72 o 
 -13   9   6     3952.08     4061.14     24.75 o 
 -11   9   6     1059.55      995.81     14.73 o 
  -9   9   6      991.90     1124.94     16.22 o 
  -7   9   6     2102.53     2210.28     22.70 o 
  -5   9   6      147.48      168.93     11.03 o 
  -3   9   6     1175.66     1173.50     15.12 o 
  -1   9   6      968.12     1102.93     16.67 o 
   1   9   6     1345.17     1240.75     16.07 o 
   3   9   6     1368.09     1475.77     17.46 o 
   5   9   6      197.79      187.41     14.16 o 
   7   9   6      346.53      277.13     15.26 o 
   9   9   6      573.04      623.05     18.40 o 
  11   9   6      331.95      321.32     18.02 o 
  13   9   6      283.05      214.30     20.54 o 
  15   9   6      202.43      166.95     44.65 o 
 -24  10   6      340.25      365.48     23.71 o 
 -22  10   6      127.13       93.54     20.51 o 
 -20  10   6      443.87      497.39     19.08 o 
 -18  10   6       15.24        2.93      4.48 o 
 -16  10   6       70.78       36.45     19.52 o 
 -14  10   6      500.68      540.86     18.87 o 
 -12  10   6      344.29      367.67     14.83 o 
 -10  10   6     1054.35     1032.67     17.62 o 
  -8  10   6      355.56      372.30     15.62 o 
  -6  10   6      316.05      283.94     17.74 o 
  -4  10   6      677.69      755.47     26.62 o 
  -2  10   6      334.24      379.51     13.23 o 
   0  10   6      536.77      433.09     17.95 o 
   2  10   6      288.40      325.11     17.36 o 
   4  10   6       20.22        8.07     13.59 o 
   6  10   6      107.19      104.82     24.72 o 
   8  10   6      298.25      282.33     17.62 o 
  10  10   6      162.33      122.05     18.23 o 
  12  10   6       89.83       86.09     22.40 o 
 -21  11   6      235.49      211.81     20.13 o 
 -19  11   6      237.31      214.91     21.52 o 
 -17  11   6       14.95        5.01      9.71 o 
 -15  11   6      106.04       99.61     19.40 o 
 -13  11   6      702.85      723.72     21.00 o 
 -11  11   6      436.55      402.94     20.47 o 
  -9  11   6      907.97      974.63     24.96 o 
  -7  11   6     1180.14     1154.70     22.50 o 
  -5  11   6      619.33      680.04     18.23 o 
  -3  11   6      933.65      840.10     30.54 o 
  -1  11   6      429.17      437.83     23.39 o 
   1  11   6       54.14       41.57     31.71 o 
   3  11   6      154.77      144.51     26.93 o 
   5  11   6      150.95      153.37     29.37 o 
   7  11   6      184.30      160.24     24.80 o 
   9  11   6      379.74      411.15     22.28 o 
 -18  12   6       27.32       29.12     30.20 o 
 -16  12   6       61.44       34.75     13.50 o 
 -14  12   6      460.21      365.54     25.64 o 
 -12  12   6      230.50      255.37     17.93 o 
 -10  12   6      328.31      335.47     18.02 o 
  -8  12   6     1252.64     1124.70     24.96 o 
  -6  12   6     1090.39     1114.26     24.90 o 
  -4  12   6      508.34      493.84     21.19 o 
  -2  12   6      292.42      287.74     30.32 o 
   0  12   6      335.96      295.62     31.20 o 
   2  12   6      518.20      514.21     33.61 o 
   4  12   6      193.25      179.60     30.86 o 
 -13  13   6      356.79      376.60     48.53 o 
 -11  13   6      224.12      179.03     25.12 o 
  -9  13   6      275.42      307.82     27.26 o 
  -7  13   6      362.46      361.81     26.85 o 
  -5  13   6      435.18      425.82     27.73 o 
  -3  13   6      275.83      270.36     32.86 o 
  -1  13   6      279.55      236.83     54.35 o 
 -31   1   7      313.93      328.19     20.73 o 
 -29   1   7      120.86       83.65     11.42 o 
 -27   1   7       24.55        6.27      6.89 o 
 -25   1   7       18.19        2.42      3.50 o 
 -23   1   7      563.19      513.24      5.47 o 
 -21   1   7      305.43      262.58      4.26 o 
 -19   1   7     2021.75     1774.36      6.60 o 
 -17   1   7     1842.40     1911.43      9.13 o 
 -15   1   7      844.46      857.62      4.75 o 
 -13   1   7      313.14      376.47      3.42 o 
 -11   1   7      499.42      757.33      5.03 o 
  -9   1   7     5857.43     5538.43     17.87 o 
  -7   1   7     8647.63     9056.31     20.83 o 
  -5   1   7      657.51      656.14      4.42 o 
  -3   1   7     1159.32     1207.85      6.88 o 
  -1   1   7      743.22      831.97      5.82 o 
   1   1   7      106.35      127.21      3.86 o 
   3   1   7       61.11       52.01      7.06 o 
   5   1   7       25.13       10.00      7.92 o 
   7   1   7       22.53       34.97      8.19 o 
   9   1   7        5.83        0.41      1.92 o 
  11   1   7      117.48      125.41     11.38 o 
  13   1   7       29.08       21.64     10.90 o 
  15   1   7        7.23        8.52      9.70 o 
  17   1   7      124.05      115.31     15.28 o 
  19   1   7       20.18       24.72     21.21 o 
  21   1   7        5.91       -0.19      8.74 o 
 -30   2   7       91.92       94.27     15.48 o 
 -28   2   7       20.13       13.59     11.81 o 
 -26   2   7        5.21       -1.55     11.97 o 
 -24   2   7       58.84       63.74      7.53 o 
 -22   2   7     1236.59     1246.17      8.85 o 
 -20   2   7      171.05      152.44      4.59 o 
 -18   2   7     1106.82      933.35      5.75 o 
 -16   2   7      947.19      854.13      5.89 o 
 -14   2   7       99.67       29.28      2.41 o 
 -12   2   7     4175.32     4487.41     16.78 o 
 -10   2   7     1099.52     1045.43      5.36 o 
  -8   2   7     3023.93     3083.37     14.08 o 
  -6   2   7     1463.82     1356.88      5.84 o 
  -4   2   7     2750.66     3279.09      9.19 o 
  -2   2   7     7423.49     7642.03     17.25 o 
   0   2   7      744.21      663.43      5.78 o 
   2   2   7     1711.96     1669.27     11.06 o 
   4   2   7        4.90        1.34      3.19 o 
   6   2   7     1794.34     1637.18     13.64 o 
   8   2   7       90.43       85.32      8.77 o 
  10   2   7        0.49       -3.05     12.61 o 
  12   2   7        7.66        8.23      8.79 o 
  14   2   7        2.30        4.33      5.64 o 
  16   2   7       44.30       47.70     13.23 o 
  18   2   7        3.54        3.27      5.50 o 
  20   2   7        8.06        7.55     16.06 o 
 -35   3   7       34.62       27.18     95.12 o 
 -33   3   7        2.58        1.94     21.35 o 
 -31   3   7       25.08       15.55     18.62 o 
 -29   3   7      184.78      211.33     14.79 o 
 -27   3   7       83.59      108.29     11.10 o 
 -25   3   7        0.27       -1.46     10.07 o 
 -23   3   7      133.81      147.07      9.83 o 
 -21   3   7        2.93       -0.95      3.83 o 
 -19   3   7      162.67      154.04      7.22 o 
 -17   3   7     1728.12     1696.57     12.48 o 
 -15   3   7     1611.00     1755.07      7.28 o 
 -13   3   7       19.73       63.13      3.43 o 
 -11   3   7       96.80      116.13      3.30 o 
  -9   3   7     1923.15     1995.43     11.16 o 
  -7   3   7     2856.30     2829.27     10.00 o 
  -5   3   7     3959.94     4303.38     21.80 o 
  -3   3   7      132.53      133.24      4.53 o 
  -1   3   7      570.92      741.83      7.05 o 
   1   3   7      395.62      361.11      5.64 o 
   3   3   7      761.38      758.78     11.29 o 
   5   3   7     2211.05     1870.34     16.13 o 
   7   3   7     2508.07     2533.89     15.76 o 
   9   3   7      169.06      175.57     10.08 o 
  11   3   7       18.73       23.03     12.90 o 
  13   3   7       28.96       36.91     13.13 o 
  15   3   7      351.61      424.82     17.19 o 
  17   3   7      207.07      188.53     18.63 o 
  19   3   7       52.33       63.10     18.32 o 
 -32   4   7      106.76       83.68     19.82 o 
 -30   4   7      120.80      120.52     17.17 o 
 -28   4   7      104.88      135.05     16.41 o 
 -26   4   7      296.71      311.46     14.39 o 
 -24   4   7       31.63       26.14     10.31 o 
 -22   4   7       79.18       83.45      9.31 o 
 -20   4   7      553.62      531.26     11.00 o 
 -18   4   7      892.90      786.88     11.24 o 
 -16   4   7      206.79      203.16      8.69 o 
 -14   4   7      265.96      257.96      8.09 o 
 -12   4   7      317.43      329.09      9.69 o 
 -10   4   7      133.63      156.49      5.25 o 
  -8   4   7      610.98      657.75      4.87 o 
  -6   4   7      675.65      820.30      7.64 o 
  -4   4   7      537.63      437.98      8.90 o 
  -2   4   7      319.87      200.20      7.40 o 
   0   4   7     1666.68     1444.82     10.32 o 
   2   4   7     1457.14     1615.01     12.82 o 
   4   4   7     1290.98     1256.32     14.33 o 
   6   4   7       38.12       16.80      9.37 o 
   8   4   7     1167.13     1326.24     14.55 o 
  10   4   7       71.31       50.08     12.03 o 
  12   4   7        2.42        1.41     11.38 o 
  14   4   7      226.06      214.09     15.51 o 
  16   4   7      434.07      483.52     21.58 o 
  18   4   7      211.62      234.25     17.84 o 
 -33   5   7       32.29       23.29     34.19 o 
 -31   5   7       14.59        6.38      7.76 o 
 -29   5   7      111.72      100.18     18.73 o 
 -27   5   7      372.33      383.48     18.91 o 
 -25   5   7      152.91      127.00     13.28 o 
 -23   5   7      521.13      491.29     12.50 o 
 -21   5   7      138.35      120.09     11.53 o 
 -19   5   7      128.03      140.45     10.58 o 
 -17   5   7        0.43       -4.44      5.65 o 
 -15   5   7        3.05        8.37     16.55 o 
 -13   5   7      986.26      833.58     10.51 o 
 -11   5   7       68.08       49.02      8.46 o 
  -9   5   7       23.45       17.21      4.26 o 
  -7   5   7     1816.35     1546.15     10.93 o 
  -5   5   7      111.29      217.22      6.19 o 
  -3   5   7       65.04      138.78      6.63 o 
  -1   5   7      743.83      921.08      9.16 o 
   1   5   7       83.72       55.32      6.81 o 
   3   5   7     2954.63     2686.24     18.17 o 
   5   5   7       15.08        3.22      6.21 o 
   7   5   7      696.08      729.11     12.48 o 
   9   5   7      744.34      602.60     12.80 o 
  11   5   7      134.47      161.04     13.25 o 
  13   5   7      252.75      236.00     16.50 o 
  15   5   7       10.26        6.82     14.40 o 
  17   5   7        0.41        0.38      3.65 o 
 -32   6   7      217.92      236.83     46.59 o 
 -30   6   7        8.29        3.88     12.15 o 
 -28   6   7       41.20       46.46     23.62 o 
 -26   6   7       24.48       17.02     24.69 o 
 -24   6   7        2.03        0.00      1.94 o 
 -22   6   7        3.06        0.95      1.97 o 
 -20   6   7       30.27       11.85      7.85 o 
 -18   6   7     1179.94     1075.50     13.83 o 
 -16   6   7       30.05       21.12     11.30 o 
 -14   6   7      991.83     1032.56     14.02 o 
 -12   6   7      711.56      616.43     11.53 o 
 -10   6   7      962.78     1013.97     10.82 o 
  -8   6   7       35.83       37.17      6.47 o 
  -6   6   7        9.60       11.32      7.37 o 
  -4   6   7      513.27      457.38      6.96 o 
  -2   6   7     2637.38     2862.36     15.78 o 
   0   6   7      808.62      868.85      9.75 o 
   2   6   7      540.70      644.65     11.15 o 
   4   6   7       19.20       24.17      8.33 o 
   6   6   7       40.69       24.09     12.65 o 
   8   6   7        0.55        0.00      9.71 o 
  10   6   7       47.21       17.29      6.39 o 
  12   6   7       50.18       45.10     14.61 o 
  14   6   7       13.08       18.09     14.58 o 
  16   6   7       14.23       12.17      8.29 o 
 -29   7   7       85.12       54.15     22.54 o 
 -27   7   7      328.74      402.27     22.04 o 
 -25   7   7       13.93        1.68      4.20 o 
 -23   7   7       15.46       -0.29      5.13 o 
 -21   7   7       92.53       92.36     12.01 o 
 -19   7   7      485.63      485.52     13.19 o 
 -17   7   7      236.37      233.34     11.78 o 
 -15   7   7       24.36       51.43      8.43 o 
 -13   7   7      556.77      548.71     14.05 o 
 -11   7   7      959.83      980.98     12.75 o 
  -9   7   7     1864.59     1902.74     14.05 o 
  -7   7   7      803.05      861.57     10.53 o 
  -5   7   7       97.83       54.43      5.59 o 
  -3   7   7     1755.23     1911.14     10.94 o 
  -1   7   7        0.76        5.22      5.92 o 
   1   7   7       33.48       39.24      7.93 o 
   3   7   7     1348.83     1557.22     17.30 o 
   5   7   7        3.38        1.11      4.72 o 
   7   7   7      284.55      277.70     11.11 o 
   9   7   7       30.56        6.63      8.73 o 
  11   7   7      120.33       81.70     20.00 o 
  13   7   7        7.31       19.32     32.65 o 
  15   7   7       40.05       31.24     23.48 o 
 -28   8   7       10.13        5.09     12.07 o 
 -26   8   7        1.29       15.79     24.70 o 
 -24   8   7       19.29       11.02     15.33 o 
 -22   8   7       18.13       10.49      7.91 o 
 -20   8   7      302.23      280.07     13.55 o 
 -18   8   7      205.73      197.96     12.09 o 
 -16   8   7     2468.52     2472.05     20.84 o 
 -14   8   7     2869.73     3117.31     23.91 o 
 -12   8   7      376.20      352.97     11.93 o 
 -10   8   7      496.66      557.71     12.41 o 
  -8   8   7      146.01      130.90      8.82 o 
  -6   8   7       10.39        4.62      3.22 o 
  -4   8   7      369.86      412.02      9.91 o 
  -2   8   7      134.81      100.30      8.15 o 
   0   8   7      933.20     1111.33     13.64 o 
   2   8   7     2532.79     2510.48     20.69 o 
   4   8   7     1394.80     1346.34     30.00 o 
   6   8   7      129.39      137.58     12.02 o 
   8   8   7       58.51       50.63     12.99 o 
  10   8   7        2.34       16.09     20.98 o 
  12   8   7        8.67        7.76    240.71 o 
  14   8   7        6.90        1.26      6.08 o 
 -25   9   7       25.25       14.20     15.42 o 
 -23   9   7       18.33       11.94     20.07 o 
 -21   9   7       12.56       13.40      8.21 o 
 -19   9   7        1.39       -4.53      8.58 o 
 -17   9   7      454.30      501.60     15.71 o 
 -15   9   7     1775.09     1806.06     21.17 o 
 -13   9   7      195.89      198.05     11.76 o 
 -11   9   7        5.62        9.28     12.88 o 
  -9   9   7        4.74       -0.20      5.75 o 
  -7   9   7      434.85      359.04     12.95 o 
  -5   9   7      483.25      400.68     12.02 o 
  -3   9   7       31.04       20.65     10.98 o 
  -1   9   7       53.56       47.71     15.76 o 
   1   9   7      545.67      583.48     13.91 o 
   3   9   7     1489.00     1473.83     18.09 o 
   5   9   7       22.52       17.23     11.32 o 
   7   9   7      147.29      121.43     14.64 o 
   9   9   7       66.89       46.17     18.74 o 
  11   9   7        1.36        0.22      7.76 o 
  13   9   7       55.19        9.70     15.13 o 
 -24  10   7       18.01       12.95     11.86 o 
 -22  10   7       13.25        9.31     14.14 o 
 -20  10   7       12.59        2.91     10.15 o 
 -18  10   7       12.46        4.90     13.69 o 
 -16  10   7        6.89       -0.20      2.79 o 
 -14  10   7        2.94        6.64     16.33 o 
 -12  10   7        0.97       -2.01      7.20 o 
 -10  10   7       42.30       36.59     17.47 o 
  -8  10   7       65.55       48.83     14.02 o 
  -6  10   7      851.41      789.46     19.23 o 
  -4  10   7       15.94        3.62      6.87 o 
  -2  10   7      158.72      166.59     14.56 o 
   0  10   7       18.26       -2.87      4.75 o 
   2  10   7       86.28       58.52     17.74 o 
   4  10   7        5.08       19.66     14.30 o 
   6  10   7       49.53       35.00     21.18 o 
   8  10   7       29.98       26.18     24.59 o 
 -21  11   7       39.45       21.81     30.63 o 
 -19  11   7       68.11       55.75     22.31 o 
 -17  11   7       12.03        0.82     26.20 o 
 -15  11   7        1.12       -1.29      6.06 o 
 -13  11   7      186.25      191.36     17.43 o 
 -11  11   7      460.77      405.12     16.28 o 
  -9  11   7      124.53      157.94     20.48 o 
  -7  11   7       23.01       13.98     10.05 o 
  -5  11   7      154.45      157.97     16.47 o 
  -3  11   7      212.66      199.43     22.77 o 
  -1  11   7      220.89      206.55     18.32 o 
   1  11   7      143.57      140.40     24.72 o 
   3  11   7        9.32        1.94     24.27 o 
   5  11   7       98.99       65.42     36.36 o 
   7  11   7       46.99       43.31     29.80 o 
   9  11   7        1.07        3.88      9.69 o 
 -18  12   7       48.91       43.25     24.12 o 
 -16  12   7        4.76       -0.42      7.07 o 
 -14  12   7        5.55        7.48     29.69 o 
 -12  12   7      280.07      296.87     30.86 o 
 -10  12   7      148.84       96.83     17.30 o 
  -8  12   7       46.68       37.09     16.51 o 
  -6  12   7       10.17        9.92     16.50 o 
  -4  12   7       12.52       -7.76     21.35 o 
  -2  12   7      174.98      141.10     33.00 o 
   0  12   7       34.11       32.65     22.37 o 
   2  12   7        5.89       18.65     15.74 o 
   4  12   7       95.38       71.83     36.88 o 
 -13  13   7       53.17       33.03     29.61 o 
 -11  13   7      437.20      416.80     27.26 o 
  -9  13   7      400.45      366.01     24.12 o 
  -7  13   7      120.37       85.32     23.72 o 
  -5  13   7       99.99      107.57     33.40 o 
  -3  13   7      146.23      106.77     48.53 o 
 -30   0   8      862.57      838.61     34.94 o 
 -28   0   8      480.04      518.84     12.83 o 
 -26   0   8     1638.98     1600.38     12.68 o 
 -24   0   8     8731.67     8601.85     27.69 o 
 -22   0   8     9045.14     8845.77     21.27 o 
 -20   0   8    14992.52    14562.63     35.58 o 
 -18   0   8     5089.19     5015.82     22.70 o 
 -16   0   8    13512.41    13893.13     64.20 o 
 -14   0   8     9070.92     7701.86     25.46 o 
 -12   0   8     4161.63     4537.34     16.60 o 
 -10   0   8     7601.04     7499.75     23.58 o 
  -8   0   8    19679.92    18732.02     63.00 o 
  -6   0   8     5320.99     5660.13     16.04 o 
  -4   0   8    21249.55    21264.06     51.65 o 
  -2   0   8    23477.19    26450.91     80.80 o 
   0   0   8    29299.79    29527.18     97.00 o 
   2   0   8     2560.26     2411.60     22.02 o 
   4   0   8     6791.57     6972.81     54.36 o 
   6   0   8      310.76      272.14     14.99 o 
   8   0   8     1803.93     1407.97     23.39 o 
  10   0   8      899.33      677.77     20.84 o 
  12   0   8     2553.10     2868.23     33.47 o 
  14   0   8      769.52      696.60     23.59 o 
  16   0   8      697.52      717.73     25.46 o 
  18   0   8      912.93      918.14     39.10 o 
  20   0   8      371.46      341.66     42.71 o 
 -33   1   8       99.77       67.94     34.94 o 
 -31   1   8      140.44      163.06     31.06 o 
 -29   1   8      502.52      440.45     13.70 o 
 -27   1   8     1149.42     1175.94     10.71 o 
 -25   1   8      179.77      143.30      6.11 o 
 -23   1   8     6599.84     6722.67     14.06 o 
 -21   1   8     2056.36     1933.97      7.97 o 
 -19   1   8     3090.88     3146.04      9.66 o 
 -17   1   8     2971.53     2909.07      9.42 o 
 -15   1   8      217.27      162.17      3.70 o 
 -13   1   8     4665.70     4753.49     12.36 o 
 -11   1   8    22152.03    20902.92     53.19 o 
  -9   1   8      653.98      738.63      5.22 o 
  -7   1   8     1994.87     1411.04      6.77 o 
  -5   1   8     1117.47     1119.82      7.92 o 
  -3   1   8    13791.84    13661.20     33.66 o 
  -1   1   8    12621.89    12276.65     52.55 o 
   1   1   8      894.18     1001.52      7.50 o 
   3   1   8     4380.72     3798.46     19.24 o 
   5   1   8     1823.97     1959.99     15.37 o 
   7   1   8       12.65       23.95     13.47 o 
   9   1   8       75.70       91.50     13.47 o 
  11   1   8     1594.65     1715.21     21.09 o 
  13   1   8      939.66      919.86     17.04 o 
  15   1   8      689.15      752.05     18.00 o 
  17   1   8      866.92      864.95     17.78 o 
  19   1   8      203.15      230.37     20.59 o 
 -34   2   8      453.55      467.22     53.38 o 
 -32   2   8      169.80      127.63     19.75 o 
 -30   2   8      575.50      519.98     13.06 o 
 -28   2   8      654.01      674.94     12.45 o 
 -26   2   8     1709.06     1763.19     13.96 o 
 -24   2   8     4366.48     4247.81     16.41 o 
 -22   2   8       26.27       27.28      8.32 o 
 -20   2   8     1420.47     1236.38      8.04 o 
 -18   2   8     3112.90     3077.68     12.25 o 
 -16   2   8     7379.21     7233.78     19.04 o 
 -14   2   8      371.35      244.27      3.80 o 
 -12   2   8     9144.82     9056.12     24.34 o 
 -10   2   8     9969.98    10076.76     37.73 o 
  -8   2   8    21356.88    20293.90     56.59 o 
  -6   2   8      102.58       45.88      3.07 o 
  -4   2   8      300.72      545.87      5.12 o 
  -2   2   8     1529.10     1451.74      8.46 o 
   0   2   8     6752.89     6701.09     29.81 o 
   2   2   8     4007.52     3748.01     20.77 o 
   4   2   8     3116.09     3251.29     27.40 o 
   6   2   8      691.01      594.05     11.09 o 
   8   2   8     2070.57     2230.44     18.82 o 
  10   2   8     1712.83     1614.28     19.41 o 
  12   2   8      292.06      336.98     12.55 o 
  14   2   8      641.33      651.93     15.22 o 
  16   2   8     1075.13     1227.82     21.68 o 
  18   2   8      350.00      360.24     21.19 o 
 -35   3   8      170.36      175.61     32.24 o 
 -33   3   8      104.35       59.69     24.16 o 
 -31   3   8      297.53      306.94     15.90 o 
 -29   3   8     2134.03     2253.80     27.64 o 
 -27   3   8     1914.64     1927.70     18.71 o 
 -25   3   8      852.66      855.80     13.64 o 
 -23   3   8     2153.13     2254.41     15.53 o 
 -21   3   8      871.24      868.52     10.73 o 
 -19   3   8       88.90       73.93      7.28 o 
 -17   3   8       79.24       82.77      4.99 o 
 -15   3   8    10318.06    10214.61     16.33 o 
 -13   3   8     1627.54     1631.71     12.98 o 
 -11   3   8    16803.61    16385.26     42.62 o 
  -9   3   8     7601.49     7951.36     29.33 o 
  -7   3   8      168.27      307.74      4.95 o 
  -5   3   8     4749.35     4344.15     13.67 o 
  -3   3   8     3182.56     3446.03     12.03 o 
  -1   3   8     2253.63     2081.09      9.71 o 
   1   3   8     1939.22     1967.27     11.10 o 
   3   3   8     4572.45     4405.03     30.02 o 
   5   3   8    11549.38    10974.61     49.90 o 
   7   3   8     2732.49     2658.16     19.22 o 
   9   3   8      616.32      702.58     14.83 o 
  11   3   8      757.99      723.10     15.87 o 
  13   3   8      478.33      484.19     16.63 o 
  15   3   8     1034.36     1018.08     20.89 o 
  17   3   8      413.10      416.71     21.79 o 
  19   3   8      108.75      106.20     27.52 o 
 -34   4   8      194.04      184.24     21.71 o 
 -32   4   8       45.47       32.64     19.67 o 
 -30   4   8      212.65      218.33     15.69 o 
 -28   4   8     2357.68     2563.08     25.16 o 
 -26   4   8     1629.00     1752.50     20.63 o 
 -24   4   8     1701.01     1602.87     16.60 o 
 -22   4   8     1924.15     2033.02     15.63 o 
 -20   4   8       14.19        0.39      8.15 o 
 -18   4   8     3114.46     3058.61     19.42 o 
 -16   4   8     5380.13     5284.02     24.85 o 
 -14   4   8     4045.20     3899.30     28.86 o 
 -12   4   8     4450.13     4521.97     31.38 o 
 -10   4   8     3095.59     2965.26     14.00 o 
  -8   4   8    12481.02    12031.09     31.32 o 
  -6   4   8     1584.37     1688.64     17.22 o 
  -4   4   8     1753.71     1727.33     11.31 o 
  -2   4   8     5009.01     4698.31     17.38 o 
   0   4   8     1872.74     1990.08     13.53 o 
   2   4   8     6892.03     6579.56     22.63 o 
   4   4   8     5111.18     4806.84     24.16 o 
   6   4   8     1689.44     1853.95     15.71 o 
   8   4   8     2578.04     2551.18     19.64 o 
  10   4   8      899.29      830.33     16.22 o 
  12   4   8      304.83      340.04     15.41 o 
  14   4   8      142.68      119.33     16.42 o 
  16   4   8      367.14      394.71     21.55 o 
  18   4   8      405.71      381.63     23.49 o 
 -33   5   8       12.69       -0.22      5.71 o 
 -31   5   8      180.94      175.61     20.27 o 
 -29   5   8     1104.99     1176.07     23.98 o 
 -27   5   8      763.01      747.09     18.05 o 
 -25   5   8      542.68      531.99     13.63 o 
 -23   5   8      321.94      352.86     13.52 o 
 -21   5   8     1085.61     1156.68     16.63 o 
 -19   5   8     1115.04     1168.42     15.09 o 
 -17   5   8     2032.52     2044.56     19.84 o 
 -15   5   8     4527.69     4432.87     33.34 o 
 -13   5   8     5799.76     5697.43     26.80 o 
 -11   5   8     9681.95     9558.29     34.47 o 
  -9   5   8     2066.11     1941.42     11.83 o 
  -7   5   8     1213.39     1198.35      7.81 o 
  -5   5   8     5619.51     5524.63     28.55 o 
  -3   5   8     1436.15     1080.04     12.33 o 
  -1   5   8      196.83      228.76      8.45 o 
   1   5   8     1946.58     1974.59     15.10 o 
   3   5   8     2197.13     2099.98     16.23 o 
   5   5   8     2493.61     2623.13     17.34 o 
   7   5   8     1118.47     1048.10     14.42 o 
   9   5   8     1241.77     1441.29     19.08 o 
  11   5   8      373.89      345.08     13.78 o 
  13   5   8      275.80      273.11     18.51 o 
  15   5   8      522.82      484.23     19.41 o 
  17   5   8      124.06      132.07     21.07 o 
 -32   6   8      263.19      257.98     24.38 o 
 -30   6   8      317.90      287.99     20.89 o 
 -28   6   8      708.69      756.89     23.01 o 
 -26   6   8      509.21      514.75     17.15 o 
 -24   6   8      349.18      336.42     15.06 o 
 -22   6   8      839.86      866.81     16.66 o 
 -20   6   8     1052.66     1138.03     16.47 o 
 -18   6   8     1361.89     1328.23     17.12 o 
 -16   6   8     3220.40     3452.83     25.44 o 
 -14   6   8     9849.24     9885.86     37.35 o 
 -12   6   8     6831.57     6868.81     24.28 o 
 -10   6   8     4626.73     4651.20     21.64 o 
  -8   6   8     1533.62     1679.98     12.99 o 
  -6   6   8     3536.17     3196.73     13.78 o 
  -4   6   8      553.03      589.30      8.76 o 
  -2   6   8      255.70      365.82      8.20 o 
   0   6   8     1286.56     1012.15     13.84 o 
   2   6   8     1283.80     1381.95     15.86 o 
   4   6   8     1461.71     1407.25     16.90 o 
   6   6   8     1113.14     1089.23     15.35 o 
   8   6   8      356.75      378.53     12.70 o 
  10   6   8      203.88      177.28     15.50 o 
  12   6   8      474.34      479.17     17.95 o 
  14   6   8      257.29      234.00     18.44 o 
  16   6   8      186.89      172.64     21.39 o 
 -31   7   8       91.36       90.20     35.86 o 
 -29   7   8      141.28      125.59     22.38 o 
 -27   7   8      407.77      439.75     21.55 o 
 -25   7   8      428.79      470.40     17.28 o 
 -23   7   8      334.93      327.62     15.26 o 
 -21   7   8     1182.89     1191.08     18.92 o 
 -19   7   8      616.22      597.40     13.45 o 
 -17   7   8      888.86      838.78     14.89 o 
 -15   7   8     2040.56     2170.03     22.29 o 
 -13   7   8     3963.47     4086.84     25.76 o 
 -11   7   8      622.93      607.40     10.40 o 
  -9   7   8     1588.17     1764.46     14.04 o 
  -7   7   8     1284.95     1313.31     12.74 o 
  -5   7   8       36.76       13.64      5.32 o 
  -3   7   8      830.76      860.96     10.90 o 
  -1   7   8     1409.35     1426.96     24.38 o 
   1   7   8     3018.17     3244.25     21.86 o 
   3   7   8     1104.08     1053.24     16.32 o 
   5   7   8      365.23      363.14     13.60 o 
   7   7   8      219.33      180.70     13.45 o 
   9   7   8       13.73       -0.61      3.75 o 
  11   7   8       39.72       42.22     13.88 o 
  13   7   8      210.54      161.68     19.93 o 
  15   7   8      195.37      110.65     52.41 o 
 -28   8   8       62.42       53.73     34.43 o 
 -26   8   8      926.07      942.45     25.42 o 
 -24   8   8     1119.60     1213.86     23.82 o 
 -22   8   8      569.09      581.89     17.50 o 
 -20   8   8     1367.93     1525.13     19.11 o 
 -18   8   8     1044.35     1027.31     19.57 o 
 -16   8   8      869.68      910.12     16.47 o 
 -14   8   8     1142.84     1185.55     18.63 o 
 -12   8   8      753.02      933.14     15.17 o 
 -10   8   8     1910.76     1890.18     15.79 o 
  -8   8   8      652.07      626.58     10.15 o 
  -6   8   8     1907.70     2013.64     14.59 o 
  -4   8   8      326.72      372.97     11.32 o 
  -2   8   8     1782.69     1866.91     19.62 o 
   0   8   8     7266.11     7413.60     38.38 o 
   2   8   8     3345.79     3248.51     36.97 o 
   4   8   8      389.44      364.88     13.97 o 
   6   8   8      222.69      226.25     14.41 o 
   8   8   8      440.36      429.45     18.46 o 
  10   8   8      352.41      325.99     17.53 o 
  12   8   8       97.20       79.67     20.85 o 
  14   8   8      371.56      300.89     46.59 o 
 -27   9   8      150.59      116.13     27.21 o 
 -25   9   8      221.17      159.21     21.07 o 
 -23   9   8      571.79      665.95     22.76 o 
 -21   9   8      830.55      825.81     19.94 o 
 -19   9   8      260.65      239.00     15.76 o 
 -17   9   8       35.30       60.85     13.20 o 
 -15   9   8       78.32       93.12     14.30 o 
 -13   9   8     1628.50     1610.60     19.93 o 
 -11   9   8      887.49      879.69     15.48 o 
  -9   9   8      327.79      338.11     13.31 o 
  -7   9   8      639.10      669.88     12.79 o 
  -5   9   8     1252.52     1297.99     16.79 o 
  -3   9   8     1564.14     1512.48     19.44 o 
  -1   9   8      742.16      830.41     21.29 o 
   1   9   8     2023.68     2067.33     18.79 o 
   3   9   8     1330.82     1447.07     17.33 o 
   5   9   8      103.68       88.54     14.44 o 
   7   9   8      460.07      436.85     17.79 o 
   9   9   8      463.12      499.93     21.04 o 
  11   9   8      155.89      127.08     21.42 o 
  13   9   8      885.84      962.85     58.24 o 
 -24  10   8       63.03       37.78     28.28 o 
 -22  10   8      407.71      362.43     22.29 o 
 -20  10   8      497.67      581.89     22.22 o 
 -18  10   8       40.00       18.47     30.05 o 
 -16  10   8       48.30       51.12     13.35 o 
 -14  10   8      746.40      787.04     18.33 o 
 -12  10   8      519.42      562.19     18.18 o 
 -10  10   8      834.99      821.45     18.60 o 
  -8  10   8      393.15      416.65     18.04 o 
  -6  10   8      680.97      539.96     16.69 o 
  -4  10   8      703.41      867.94     21.07 o 
  -2  10   8      138.72      108.73     18.87 o 
   0  10   8      481.15      467.84     17.60 o 
   2  10   8      877.22      943.76     22.85 o 
   4  10   8      154.41      118.95     18.65 o 
   6  10   8      162.82      177.25     18.16 o 
   8  10   8      158.28      112.46     20.08 o 
  10  10   8      303.94      271.31     23.84 o 
 -21  11   8      353.62      326.37     22.56 o 
 -19  11   8      212.39      215.27     20.91 o 
 -17  11   8       50.32       41.00     22.26 o 
 -15  11   8      367.90      364.97     22.71 o 
 -13  11   8      736.12      720.02     18.84 o 
 -11  11   8      609.94      583.17     21.29 o 
  -9  11   8      742.10      733.28     24.22 o 
  -7  11   8      500.24      510.31     20.38 o 
  -5  11   8      468.72      510.40     24.49 o 
  -3  11   8      371.49      298.04     20.22 o 
  -1  11   8      214.27      231.67     21.37 o 
   1  11   8      601.09      599.35     27.46 o 
   3  11   8      665.71      794.11     46.59 o 
   5  11   8       34.19       23.29    425.13 o 
   7  11   8      165.55      178.59     42.71 o 
 -18  12   8       96.38       63.13     24.22 o 
 -16  12   8      165.54      122.27     22.42 o 
 -14  12   8      455.32      361.25     24.92 o 
 -12  12   8      640.88      727.67     27.26 o 
 -10  12   8      355.98      289.97     22.15 o 
  -8  12   8      233.19      226.06     18.03 o 
  -6  12   8      410.62      369.22     26.41 o 
  -4  12   8      338.83      276.82     25.58 o 
  -2  12   8       59.70       57.95     32.24 o 
   0  12   8      197.06      186.34     33.11 o 
   2  12   8      349.48      302.83     42.71 o 
 -13  13   8      493.60      432.19     34.98 o 
 -11  13   8      266.62      250.76     23.34 o 
  -9  13   8      483.76      532.03     29.61 o 
  -7  13   8      405.57      389.22     36.20 o 
  -5  13   8      224.16      246.54     50.47 o 
 -33   1   9       92.44       71.83     36.88 o 
 -31   1   9       11.45       24.27     25.50 o 
 -29   1   9       29.83       25.79      9.55 o 
 -27   1   9      517.02      517.35      8.54 o 
 -25   1   9       45.03       22.28      7.64 o 
 -23   1   9      283.74      249.13      5.22 o 
 -21   1   9      190.85      162.89      4.83 o 
 -19   1   9      375.63      398.70      4.99 o 
 -17   1   9      906.50      750.41      5.26 o 
 -15   1   9      471.45      334.66      3.93 o 
 -13   1   9    15741.84    17077.46     29.09 o 
 -11   1   9     2394.03     2697.31      9.71 o 
  -9   1   9     1392.53     1577.02      7.21 o 
  -7   1   9     2510.38     2529.16      8.83 o 
  -5   1   9     1262.97     1238.61      6.65 o 
  -3   1   9     1281.04     1297.93      7.82 o 
  -1   1   9     1909.74     2018.57     12.70 o 
   1   1   9      103.00       93.45      7.05 o 
   3   1   9       66.82       56.16      7.66 o 
   5   1   9     3710.04     3586.83     21.64 o 
   7   1   9     3117.75     2897.87     29.58 o 
   9   1   9      126.55      138.13     12.31 o 
  11   1   9        0.78        2.19      5.88 o 
  13   1   9        1.27        7.51     14.60 o 
  15   1   9       40.00       31.17     18.03 o 
  17   1   9       31.27       52.94     14.76 o 
 -34   2   9        5.97       21.35     33.00 o 
 -32   2   9        4.68        1.52      7.06 o 
 -30   2   9        8.43       -2.37      6.44 o 
 -28   2   9       87.20       75.87     10.22 o 
 -26   2   9       39.17       31.36      9.65 o 
 -24   2   9        2.16       -1.02      2.70 o 
 -22   2   9     6594.32     6282.01     17.52 o 
 -20   2   9     1262.67     1151.21      9.00 o 
 -18   2   9     1407.85     1451.75      6.93 o 
 -16   2   9       44.26       35.93      3.14 o 
 -14   2   9      161.56      127.11      3.05 o 
 -12   2   9      185.50       95.51      3.90 o 
 -10   2   9     2736.10     2858.59     13.02 o 
  -8   2   9     1448.35     1389.50      7.15 o 
  -6   2   9       53.48       56.43      3.42 o 
  -4   2   9      539.04      516.80      5.16 o 
  -2   2   9      217.82      189.86      5.04 o 
   0   2   9      493.98      634.71      7.53 o 
   2   2   9      504.90      397.92     10.10 o 
   4   2   9      530.45      458.28     12.44 o 
   6   2   9      448.47      431.70     13.31 o 
   8   2   9       23.63       28.32     14.44 o 
  10   2   9      155.93      117.03     14.85 o 
  12   2   9       11.56        4.09      7.22 o 
  14   2   9      303.04      309.01     15.92 o 
  16   2   9      131.66      147.37     18.69 o 
  18   2   9       28.57        7.76     60.18 o 
 -35   3   9       70.63       55.64     35.43 o 
 -33   3   9       22.25        6.45     13.53 o 
 -31   3   9      183.67      179.85     13.86 o 
 -29   3   9        0.26        2.50      2.80 o 
 -27   3   9       74.19       54.78      9.98 o 
 -25   3   9       93.65       85.25     10.67 o 
 -23   3   9      338.15      310.71      9.12 o 
 -21   3   9     2543.77     2335.14     15.28 o 
 -19   3   9     3519.50     3127.26     18.47 o 
 -17   3   9      619.31      584.59      6.53 o 
 -15   3   9     2150.34     2061.98     12.98 o 
 -13   3   9      395.71      454.32      4.47 o 
 -11   3   9      251.30      294.38      5.70 o 
  -9   3   9      853.71      875.70      8.92 o 
  -7   3   9     1215.08     1206.99      9.22 o 
  -5   3   9      303.98      239.49      4.94 o 
  -3   3   9      249.01      297.23      4.95 o 
  -1   3   9      530.16      609.34      7.91 o 
   1   3   9     1061.59     1002.18      9.97 o 
   3   3   9      596.29      611.10     10.94 o 
   5   3   9       43.46       37.71      9.27 o 
   7   3   9      202.81      183.59     10.27 o 
   9   3   9        2.78        5.11      9.45 o 
  11   3   9        4.38        3.06      5.52 o 
  13   3   9      165.98      182.81     15.98 o 
  15   3   9       56.57       43.29     18.18 o 
 -34   4   9        8.96        7.76     27.04 o 
 -32   4   9       58.15       56.65     20.32 o 
 -30   4   9      165.95      165.41     14.04 o 
 -28   4   9        0.76        6.59     13.48 o 
 -26   4   9      146.47      161.99     11.81 o 
 -24   4   9      253.74      233.03     11.00 o 
 -22   4   9      479.65      538.23     10.40 o 
 -20   4   9      217.82      198.50      9.44 o 
 -18   4   9     1757.92     1592.00     17.17 o 
 -16   4   9       75.70       79.20     10.09 o 
 -14   4   9      373.32      345.75     10.00 o 
 -12   4   9     1077.66      968.79      9.08 o 
 -10   4   9      645.78      766.24      8.96 o 
  -8   4   9      913.50     1044.68      7.34 o 
  -6   4   9       52.92       92.71      5.54 o 
  -4   4   9      132.21      176.56      5.98 o 
  -2   4   9        1.61       -0.01      2.40 o 
   0   4   9      804.65      687.49      9.29 o 
   2   4   9        8.51       18.01     10.67 o 
   4   4   9      182.67      137.97      8.75 o 
   6   4   9        2.00       -1.65      1.65 o 
   8   4   9        2.07       -0.35      2.22 o 
  10   4   9       11.82        6.73     10.54 o 
  12   4   9       49.68       26.83     14.53 o 
  14   4   9       14.60       20.05     15.19 o 
  16   4   9       56.92       66.84     19.38 o 
 -33   5   9        8.64       14.99     19.16 o 
 -31   5   9        7.89       -2.16      3.68 o 
 -29   5   9      137.25      155.29     15.60 o 
 -27   5   9      507.45      577.65     17.15 o 
 -25   5   9       88.07       52.34     12.07 o 
 -23   5   9      152.12      101.78     11.77 o 
 -21   5   9        7.92       -3.78      6.06 o 
 -19   5   9       49.61       38.15     10.44 o 
 -17   5   9     1867.08     1829.72     19.16 o 
 -15   5   9      791.18      761.83     15.97 o 
 -13   5   9      840.32      844.26     14.51 o 
 -11   5   9       46.55       36.96      6.87 o 
  -9   5   9      740.03      679.57      8.25 o 
  -7   5   9      346.80      377.52      7.04 o 
  -5   5   9      667.32      601.07      8.49 o 
  -3   5   9     2543.24     2200.02     14.68 o 
  -1   5   9        1.96       -0.56      3.41 o 
   1   5   9       98.16      119.29      8.21 o 
   3   5   9      751.02      632.57     10.96 o 
   5   5   9        8.65        8.08      7.91 o 
   7   5   9       92.85       56.60     11.45 o 
   9   5   9        5.67       -0.05      6.13 o 
  11   5   9       46.55       40.12     15.17 o 
  13   5   9        2.21       -3.88      9.50 o 
  15   5   9       10.08       11.71     11.07 o 
 -32   6   9       34.68       31.94     20.71 o 
 -30   6   9       58.18       39.26     24.03 o 
 -28   6   9       75.49       69.12     15.60 o 
 -26   6   9      121.57      180.45     13.35 o 
 -24   6   9      430.33      387.93     15.60 o 
 -22   6   9       13.29        2.38      2.87 o 
 -20   6   9       21.06       16.92      8.90 o 
 -18   6   9     1097.16     1036.93     22.04 o 
 -16   6   9      561.21      602.11     14.46 o 
 -14   6   9     4632.93     4674.46     23.10 o 
 -12   6   9      230.25      242.51      9.53 o 
 -10   6   9       32.44       51.67     14.50 o 
  -8   6   9       13.14        9.51      4.16 o 
  -6   6   9        2.78        8.48      3.60 o 
  -4   6   9      242.43      259.95      9.59 o 
  -2   6   9        8.83        3.32      3.71 o 
   0   6   9      655.88      599.99     12.87 o 
   2   6   9        7.61       -0.25      3.65 o 
   4   6   9      358.33      346.71     11.84 o 
   6   6   9      197.38      165.58     11.16 o 
   8   6   9       74.66       91.75     13.76 o 
  10   6   9       52.42       33.22     15.13 o 
  12   6   9       31.95       12.06     33.21 o 
  14   6   9       20.98       22.91     15.27 o 
 -31   7   9       59.70       30.61     54.57 o 
 -29   7   9      159.23      154.32     24.05 o 
 -27   7   9      336.75      379.92     17.58 o 
 -25   7   9      103.73      125.65     15.16 o 
 -23   7   9      190.27      208.29     14.30 o 
 -21   7   9       92.67       88.54     13.08 o 
 -19   7   9       14.03        2.39      8.84 o 
 -17   7   9      327.40      374.06     15.17 o 
 -15   7   9     3731.46     3738.57     27.15 o 
 -13   7   9     1781.24     1836.03     16.53 o 
 -11   7   9       91.07       62.72      9.29 o 
  -9   7   9      178.92      212.67      7.86 o 
  -7   7   9      201.85      213.04      8.15 o 
  -5   7   9       78.19       27.54      7.57 o 
  -3   7   9        3.52       23.95     11.37 o 
  -1   7   9      443.31      570.98     13.05 o 
   1   7   9       84.47      108.25     12.68 o 
   3   7   9      912.40      917.02     16.32 o 
   5   7   9        3.59        3.19      5.31 o 
   7   7   9       52.04       23.12     16.69 o 
   9   7   9      420.44      428.03     19.74 o 
  11   7   9       54.25       22.79     17.83 o 
  13   7   9        1.04       -3.88      9.71 o 
 -28   8   9      193.91      157.63     22.42 o 
 -26   8   9      203.41      246.82     18.46 o 
 -24   8   9      132.50      132.47     16.03 o 
 -22   8   9      139.85      159.56     15.79 o 
 -20   8   9        8.23       29.01     15.18 o 
 -18   8   9       42.77       29.64     13.48 o 
 -16   8   9       43.38       43.97     13.75 o 
 -14   8   9       41.32       60.33     12.14 o 
 -12   8   9       26.75       22.50      9.78 o 
 -10   8   9     1424.92     1601.95     14.09 o 
  -8   8   9       64.46       48.90      8.40 o 
  -6   8   9      120.47       64.06      8.99 o 
  -4   8   9      207.03      172.74     10.61 o 
  -2   8   9       22.22       49.92      8.99 o 
   0   8   9      311.49      278.25     13.18 o 
   2   8   9       26.49       17.06     10.14 o 
   4   8   9       45.35       75.81     14.00 o 
   6   8   9       10.50       14.65     10.64 o 
   8   8   9      174.80      159.64     16.44 o 
  10   8   9       23.05        4.38     10.50 o 
  12   8   9        5.63        2.57     14.67 o 
 -27   9   9      133.48      127.42     25.08 o 
 -25   9   9       82.19       64.50     26.04 o 
 -23   9   9        8.81       18.65     32.62 o 
 -21   9   9      105.39       71.07     17.74 o 
 -19   9   9       53.76       46.55     18.11 o 
 -17   9   9        6.96        4.18     10.00 o 
 -15   9   9       38.29       35.96     14.48 o 
 -13   9   9        4.18        8.90      9.10 o 
 -11   9   9      419.24      404.75     11.10 o 
  -9   9   9      548.02      494.21     11.64 o 
  -7   9   9      130.45      164.36     11.84 o 
  -5   9   9       80.38       73.11     12.18 o 
  -3   9   9      211.46      194.35     16.96 o 
  -1   9   9        2.79        6.12      8.75 o 
   1   9   9       11.76       31.37      9.24 o 
   3   9   9        1.00       14.10      5.96 o 
   5   9   9        2.52       -2.45      3.79 o 
   7   9   9       31.46        2.48     13.51 o 
   9   9   9        1.03       11.65     15.63 o 
  11   9   9        4.97       -5.82     11.65 o 
 -24  10   9        2.47       -1.03      5.79 o 
 -22  10   9       28.37        1.31     12.68 o 
 -20  10   9       34.53       29.42     44.08 o 
 -18  10   9       78.53       72.59     19.57 o 
 -16  10   9       82.12       77.61     15.75 o 
 -14  10   9       22.74        3.65      5.88 o 
 -12  10   9       11.88        1.75      4.54 o 
 -10  10   9      171.80      172.13     16.55 o 
  -8  10   9      197.04      171.56     13.49 o 
  -6  10   9       46.58       37.52     14.55 o 
  -4  10   9       24.54       12.16      9.63 o 
  -2  10   9      144.75      112.70     19.48 o 
   0  10   9      195.15      187.04     17.46 o 
   2  10   9      465.49      447.92     21.33 o 
   4  10   9      251.21      203.82     20.21 o 
   6  10   9       42.61       18.71     30.22 o 
   8  10   9        1.29       17.47     64.06 o 
 -21  11   9       93.49       92.78     24.61 o 
 -19  11   9       62.17       40.54     25.63 o 
 -17  11   9       44.85       13.24     15.33 o 
 -15  11   9       90.64       99.08     17.66 o 
 -13  11   9       40.12       33.73     17.81 o 
 -11  11   9      166.49      165.27     21.59 o 
  -9  11   9      255.10      235.37     19.87 o 
  -7  11   9        6.13        7.38     21.66 o 
  -5  11   9       18.60       15.22     11.30 o 
  -3  11   9      177.42      155.76     22.55 o 
  -1  11   9      144.17      113.17     22.29 o 
   1  11   9      352.84      390.96     26.59 o 
   3  11   9      477.87      419.10     43.68 o 
   5  11   9      190.22      186.36     44.65 o 
 -18  12   9        2.57       -0.60      3.82 o 
 -16  12   9       47.50       31.13     17.47 o 
 -14  12   9        3.80       21.22     30.68 o 
 -12  12   9       88.78       86.41     25.19 o 
 -10  12   9       32.50       25.87     31.08 o 
  -8  12   9       48.34       64.54     19.02 o 
  -6  12   9        3.28       -0.60     16.46 o 
  -4  12   9        1.46        1.94      9.71 o 
  -2  12   9      101.43       76.51     37.02 o 
 -11  13   9      243.64      265.76     29.51 o 
  -9  13   9      208.31      212.16     37.73 o 
  -7  13   9       95.96      108.71     52.41 o 
 -30   0  10      890.10      942.04     17.21 o 
 -28   0  10      958.52      928.22     14.57 o 
 -26   0  10     7092.83     7109.09     29.56 o 
 -24   0  10     4137.10     4032.08     19.91 o 
 -22   0  10     2201.68     2183.03     15.64 o 
 -20   0  10     1835.57     1821.35     16.15 o 
 -18   0  10     7376.10     7370.66     47.63 o 
 -16   0  10     8712.72     8820.73     23.22 o 
 -14   0  10     5428.22     4420.14     18.01 o 
 -12   0  10      792.28      935.07     10.71 o 
 -10   0  10    22633.36    21585.11     50.19 o 
  -8   0  10    18057.65    18076.92     61.93 o 
  -6   0  10     3450.69     2854.59     14.93 o 
  -4   0  10      138.45       85.90      7.10 o 
  -2   0  10      918.87      920.57     19.89 o 
   0   0  10     6851.96     6418.07     35.48 o 
   2   0  10     3665.20     4024.79     31.34 o 
   4   0  10     4511.42     3984.01     33.24 o 
   6   0  10     1333.99     1536.20     36.31 o 
   8   0  10     1314.72     1322.21     36.20 o 
  10   0  10     1863.95     1735.47     37.06 o 
  12   0  10      458.80      513.77     31.48 o 
  14   0  10      484.81      428.54     26.22 o 
  16   0  10     1201.63     1369.92     33.00 o 
 -33   1  10      305.29      318.55     24.71 o 
 -31   1  10       15.44       -0.13      7.30 o 
 -29   1  10     1069.57     1010.84     11.09 o 
 -27   1  10     1716.60     1789.34     11.99 o 
 -25   1  10      577.25      507.74      7.79 o 
 -23   1  10     4233.01     4230.37     13.93 o 
 -21   1  10     3549.90     3413.42     12.66 o 
 -19   1  10     2342.61     2329.26     10.49 o 
 -17   1  10      914.79      838.06      6.56 o 
 -15   1  10      501.69      488.22      4.61 o 
 -13   1  10     2364.08     2052.01      8.49 o 
 -11   1  10     8382.51     7862.57     15.38 o 
  -9   1  10      530.83      457.37      5.28 o 
  -7   1  10     4938.31     4360.40     17.48 o 
  -5   1  10       63.77       65.28      4.75 o 
  -3   1  10     5094.59     4547.39     28.43 o 
  -1   1  10     2954.11     3029.86     17.36 o 
   1   1  10      284.10      284.62     10.47 o 
   3   1  10     3794.84     3337.70     20.07 o 
   5   1  10     5596.05     5870.51     40.95 o 
   7   1  10       57.21       35.57     11.52 o 
   9   1  10       41.22       82.34     12.87 o 
  11   1  10      919.00      820.40     17.78 o 
  13   1  10      279.59      321.92     16.47 o 
  15   1  10      434.67      400.54     17.01 o 
  17   1  10      507.70      496.95     48.53 o 
 -34   2  10      515.58      587.30     28.83 o 
 -32   2  10       20.89       21.78     20.22 o 
 -30   2  10       63.56       43.05     13.09 o 
 -28   2  10      582.27      599.89     11.84 o 
 -26   2  10     1695.10     1714.47     12.36 o 
 -24   2  10     2938.79     2785.37     15.14 o 
 -22   2  10     4016.99     4027.99     15.00 o 
 -20   2  10     1492.07     1581.10      9.85 o 
 -18   2  10     4523.62     4097.26     11.73 o 
 -16   2  10     1731.96     1731.96      7.09 o 
 -14   2  10     5745.74     5519.78     16.98 o 
 -12   2  10      325.76      324.06      5.02 o 
 -10   2  10     2882.42     2683.23     12.80 o 
  -8   2  10     7945.48     8160.71     17.85 o 
  -6   2  10     1015.50      950.43      6.00 o 
  -4   2  10     3356.29     3433.51     13.78 o 
  -2   2  10     6039.65     6696.74     31.70 o 
   0   2  10     2670.23     2471.39     18.81 o 
   2   2  10     3021.96     3020.93     20.77 o 
   4   2  10     4150.78     3934.16     24.35 o 
   6   2  10      467.93      515.76     17.09 o 
   8   2  10       44.26        4.31     14.54 o 
  10   2  10      155.02      158.66     14.74 o 
  12   2  10      514.33      537.17     18.02 o 
  14   2  10       57.89       55.92     18.48 o 
  16   2  10      119.71      100.73     22.25 o 
 -35   3  10      353.49      348.91     30.20 o 
 -33   3  10       79.81       59.30     16.87 o 
 -31   3  10       45.62       31.72     16.29 o 
 -29   3  10      834.38      762.95     13.67 o 
 -27   3  10      998.78      967.36     13.60 o 
 -25   3  10      692.73      681.28     11.01 o 
 -23   3  10      500.31      606.81     11.47 o 
 -21   3  10     1345.32     1492.65     12.52 o 
 -19   3  10     2215.48     2206.89     13.99 o 
 -17   3  10     3011.13     2917.19     11.36 o 
 -15   3  10     1388.55     1490.14     10.31 o 
 -13   3  10     7517.76     7103.13     18.08 o 
 -11   3  10    30207.69    29929.31    135.94 o 
  -9   3  10      966.66     1049.66      9.37 o 
  -7   3  10     1091.65      931.08      6.49 o 
  -5   3  10     4585.80     4601.65     17.10 o 
  -3   3  10     2969.11     2867.57     14.65 o 
  -1   3  10     6388.11     6271.15     20.49 o 
   1   3  10     2483.66     2734.42     16.61 o 
   3   3  10     1002.20      904.53     13.12 o 
   5   3  10     3239.96     3080.05     28.65 o 
   7   3  10      568.39      592.02     15.10 o 
   9   3  10      143.24      170.24     14.03 o 
  11   3  10      242.91      216.98     15.43 o 
  13   3  10      235.57      272.49     18.28 o 
  15   3  10      297.16      242.81     19.70 o 
 -36   4  10      146.73      114.97     33.44 o 
 -34   4  10      548.40      565.29     22.77 o 
 -32   4  10      708.86      732.24     17.78 o 
 -30   4  10      530.74      516.50     15.65 o 
 -28   4  10      953.23      938.02     16.02 o 
 -26   4  10     1151.27     1201.48     16.19 o 
 -24   4  10     1722.79     1770.24     15.63 o 
 -22   4  10      326.19      379.96     12.27 o 
 -20   4  10      366.61      312.79     13.79 o 
 -18   4  10     1428.79     1445.63     18.94 o 
 -16   4  10     5654.19     5736.97     23.49 o 
 -14   4  10    12373.59    11902.52     32.09 o 
 -12   4  10    12696.93    12430.99     55.85 o 
 -10   4  10     8170.19     8077.49     31.06 o 
  -8   4  10     4991.20     5023.81     26.93 o 
  -6   4  10     1829.32     1749.96     11.48 o 
  -4   4  10      382.06      346.77      6.23 o 
  -2   4  10     1475.66     1710.54     12.10 o 
   0   4  10     2855.46     2856.44     15.78 o 
   2   4  10     3699.05     3468.09     22.24 o 
   4   4  10     1052.25     1083.51     14.37 o 
   6   4  10     1076.86     1205.36     16.35 o 
   8   4  10      916.11      810.60     16.90 o 
  10   4  10      282.13      305.27     16.49 o 
  12   4  10      439.95      410.75     17.93 o 
  14   4  10      231.00      276.12     21.84 o 
 -35   5  10      335.75      324.36     28.59 o 
 -33   5  10      282.53      299.04     18.76 o 
 -31   5  10      691.62      710.94     18.03 o 
 -29   5  10     1748.84     1881.71     23.91 o 
 -27   5  10     1004.89     1067.22     16.82 o 
 -25   5  10     1547.34     1586.13     18.22 o 
 -23   5  10     2235.98     2239.42     26.09 o 
 -21   5  10      529.27      511.31     13.45 o 
 -19   5  10       39.65       31.74     10.45 o 
 -17   5  10      556.65      541.33     13.76 o 
 -15   5  10     6110.56     6298.79     28.29 o 
 -13   5  10     8553.29     8509.59     55.25 o 
 -11   5  10     2816.72     2812.60     16.36 o 
  -9   5  10     3950.17     4100.20     18.63 o 
  -7   5  10      736.08      814.83      9.92 o 
  -5   5  10      487.43      596.07     10.55 o 
  -3   5  10      938.51     1131.38     10.78 o 
  -1   5  10     1796.62     1892.01     15.22 o 
   1   5  10     1998.39     1949.21     14.25 o 
   3   5  10     1315.21     1449.19     14.93 o 
   5   5  10     1875.23     1760.28     16.56 o 
   7   5  10      495.72      473.41     14.10 o 
   9   5  10      303.35      325.86     15.71 o 
  11   5  10      486.32      509.95     18.69 o 
  13   5  10      237.40      233.82     20.78 o 
 -34   6  10      216.44      194.12     46.59 o 
 -32   6  10      306.31      277.34     22.76 o 
 -30   6  10      195.77      226.84     17.53 o 
 -28   6  10     1500.76     1598.21     23.20 o 
 -26   6  10     1994.48     2022.27     20.91 o 
 -24   6  10     1778.87     1723.15     26.90 o 
 -22   6  10     1916.75     2034.30     27.21 o 
 -20   6  10      491.00      549.97     18.99 o 
 -18   6  10      161.11      176.58     14.48 o 
 -16   6  10     2221.53     2378.50     19.76 o 
 -14   6  10      470.91      456.66     12.62 o 
 -12   6  10     1046.77     1029.95     14.16 o 
 -10   6  10     2677.65     2827.87     16.61 o 
  -8   6  10     1910.47     1867.39     15.97 o 
  -6   6  10     1534.28     1374.74     16.07 o 
  -4   6  10       24.08       61.09      8.96 o 
  -2   6  10     1749.52     1801.72     15.65 o 
   0   6  10     1762.43     1564.47     15.74 o 
   2   6  10      943.84     1021.47     14.77 o 
   4   6  10      404.70      351.30     10.91 o 
   6   6  10      280.81      279.23     13.55 o 
   8   6  10      920.06      889.02     17.73 o 
  10   6  10      742.92      756.56     20.01 o 
  12   6  10      109.37       81.29     21.55 o 
 -31   7  10      135.75      125.25     22.34 o 
 -29   7  10      291.73      293.16     18.32 o 
 -27   7  10      575.02      584.30     19.94 o 
 -25   7  10      453.98      426.41     18.15 o 
 -23   7  10      552.22      558.35     18.18 o 
 -21   7  10     1081.24     1086.21     20.61 o 
 -19   7  10      323.81      353.37     24.72 o 
 -17   7  10       11.39        7.28      9.93 o 
 -15   7  10       43.07       57.78     11.53 o 
 -13   7  10     1137.74     1106.18     14.38 o 
 -11   7  10      554.19      542.32     11.80 o 
  -9   7  10     2149.81     2112.33     16.53 o 
  -7   7  10      605.58      581.98     12.56 o 
  -5   7  10     1717.44     1736.74     16.80 o 
  -3   7  10      670.12      547.53     13.26 o 
  -1   7  10       12.55        1.07      3.78 o 
   1   7  10      196.00      207.82     11.53 o 
   3   7  10      289.63      271.28     12.44 o 
   5   7  10      247.79      230.33     13.32 o 
   7   7  10      684.32      662.35     18.85 o 
   9   7  10      381.49      406.60     21.29 o 
  11   7  10      202.67      208.68     20.47 o 
  13   7  10      561.06      562.96     54.35 o 
 -30   8  10      220.15      232.69     26.77 o 
 -28   8  10      632.71      639.75     24.68 o 
 -26   8  10      493.37      531.84     21.76 o 
 -24   8  10      401.87      370.49     19.60 o 
 -22   8  10     1201.37     1261.90     23.01 o 
 -20   8  10     1892.67     2143.80     26.15 o 
 -18   8  10      177.60      192.72     17.49 o 
 -16   8  10     1218.92     1243.19     23.48 o 
 -14   8  10     2173.74     2222.75     19.31 o 
 -12   8  10     1534.20     1767.07     15.06 o 
 -10   8  10     2872.46     2884.82     17.04 o 
  -8   8  10     3305.79     3302.37     18.81 o 
  -6   8  10     2657.77     2519.10     26.19 o 
  -4   8  10     1244.36     1247.10     18.81 o 
  -2   8  10      347.48      357.60     13.23 o 
   0   8  10      274.70      277.83     17.30 o 
   2   8  10      927.93      978.19     20.54 o 
   4   8  10      930.66      900.39     18.67 o 
   6   8  10      490.53      514.18     15.26 o 
   8   8  10      228.78      214.12     17.81 o 
  10   8  10      360.00      378.06     20.38 o 
 -27   9  10      379.45      394.98     27.17 o 
 -25   9  10      255.11      253.42     21.44 o 
 -23   9  10      434.54      533.64     21.10 o 
 -21   9  10      906.33      809.62     26.62 o 
 -19   9  10      804.99      858.51     24.38 o 
 -17   9  10     1065.47     1078.11     21.49 o 
 -15   9  10      887.30      919.51     19.54 o 
 -13   9  10     1164.66     1196.02     16.56 o 
 -11   9  10     1125.44     1243.19     15.60 o 
  -9   9  10     1887.65     1838.46     17.91 o 
  -7   9  10     1314.07     1384.55     17.67 o 
  -5   9  10      540.17      590.53     16.36 o 
  -3   9  10      511.94      482.87     19.89 o 
  -1   9  10     1018.34      989.53     20.72 o 
   1   9  10     1755.94     1804.95     21.20 o 
   3   9  10     1484.74     1715.16     24.56 o 
   5   9  10      187.87      130.57     17.02 o 
   7   9  10      361.70      327.66     21.17 o 
   9   9  10      106.89       99.04     26.11 o 
 -24  10  10      348.08      342.97     25.01 o 
 -22  10  10      190.21      204.94     19.22 o 
 -20  10  10      318.17      332.87     20.03 o 
 -18  10  10      336.06      325.41     16.63 o 
 -16  10  10      699.01      692.57     18.02 o 
 -14  10  10      562.08      557.59     19.34 o 
 -12  10  10      427.05      469.54     16.54 o 
 -10  10  10      349.40      375.10     15.39 o 
  -8  10  10       89.22       55.15     14.37 o 
  -6  10  10      387.19      354.66     19.99 o 
  -4  10  10      301.82      367.09     20.16 o 
  -2  10  10       39.40        8.65     18.24 o 
   0  10  10     1896.22     2042.08     26.09 o 
   2  10  10     1965.40     1917.05     44.59 o 
   4  10  10      143.90       91.76     20.80 o 
   6  10  10      181.63      203.89     24.56 o 
 -23  11  10      315.34      347.48     46.59 o 
 -21  11  10      182.30      138.44     25.34 o 
 -19  11  10      204.76      194.53     23.48 o 
 -17  11  10      330.14      324.09     20.35 o 
 -15  11  10      738.21      844.88     20.63 o 
 -13  11  10      790.60      722.40     22.50 o 
 -11  11  10      279.81      271.14     20.95 o 
  -9  11  10       78.38       54.27     18.15 o 
  -7  11  10      111.03      170.93     19.81 o 
  -5  11  10      185.47      155.80     19.49 o 
  -3  11  10       72.43        2.48     16.66 o 
  -1  11  10      269.39      323.23     23.26 o 
   1  11  10     1074.89     1117.52     41.03 o 
   3  11  10      526.76      526.07     48.53 o 
 -18  12  10      129.24      127.74     26.14 o 
 -16  12  10      251.36      235.02     21.76 o 
 -14  12  10      278.06      255.76     31.48 o 
 -12  12  10      327.99      334.36     23.34 o 
 -10  12  10      174.26      135.63     22.23 o 
  -8  12  10       21.65        3.23      9.65 o 
  -6  12  10        4.33        0.00     23.29 o 
  -4  12  10       52.02       14.11     15.54 o 
  -2  12  10      203.26      163.06     54.35 o 
 -33   1  11       10.91       -5.82     11.65 o 
 -31   1  11       82.80       53.82     11.59 o 
 -29   1  11       18.70       13.89      7.78 o 
 -27   1  11       54.90       53.46      8.79 o 
 -25   1  11      147.91      141.92      6.99 o 
 -23   1  11      304.23      297.32      7.17 o 
 -21   1  11       22.09       -0.73      1.86 o 
 -19   1  11        1.12       -1.17      1.84 o 
 -17   1  11      469.07      453.75      5.02 o 
 -15   1  11        8.32       18.21      3.41 o 
 -13   1  11        9.20       14.93      3.62 o 
 -11   1  11        0.07        0.44      1.43 o 
  -9   1  11      109.06      137.24      4.56 o 
  -7   1  11      232.17      207.80      5.33 o 
  -5   1  11      293.63      326.89      6.58 o 
  -3   1  11     1023.82     1021.07      8.97 o 
  -1   1  11        2.81        1.92      3.92 o 
   1   1  11        0.96        2.10      5.53 o 
   3   1  11       32.33       74.67     12.59 o 
   5   1  11     1699.24     1732.05     18.86 o 
   7   1  11     1578.67     1614.39     19.77 o 
   9   1  11        0.04        0.60      3.55 o 
  11   1  11       16.85        5.82     23.29 o 
  13   1  11       19.19       -1.75      5.31 o 
  15   1  11       11.48       15.23     21.29 o 
 -36   2  11        0.91       -5.82     15.53 o 
 -34   2  11       98.89       95.97     26.74 o 
 -32   2  11        2.43        0.06      1.90 o 
 -30   2  11       59.70       51.60     11.42 o 
 -28   2  11       23.40        5.20      3.17 o 
 -26   2  11      364.23      343.12      9.11 o 
 -24   2  11        7.72        4.68      4.99 o 
 -22   2  11        2.11        5.40      4.53 o 
 -20   2  11      966.24      873.77      8.28 o 
 -18   2  11      176.70      168.73      4.76 o 
 -16   2  11      191.09      152.52      4.58 o 
 -14   2  11      105.95       96.92      4.31 o 
 -12   2  11     1189.27     1154.85      7.98 o 
 -10   2  11       13.29       16.03      3.67 o 
  -8   2  11     1219.42     1220.16      7.64 o 
  -6   2  11      180.01      194.57      4.85 o 
  -4   2  11     1061.97     1269.40      9.46 o 
  -2   2  11      152.80      146.20      6.95 o 
   0   2  11       84.18       52.08     10.05 o 
   2   2  11        9.52        1.21      3.71 o 
   4   2  11      109.35      115.55     14.11 o 
   6   2  11      579.15      541.76     23.26 o 
   8   2  11      494.41      505.60     19.31 o 
  10   2  11        1.28        3.88      6.38 o 
  12   2  11        9.15        9.93     14.69 o 
  14   2  11        8.25        4.78     10.02 o 
 -37   3  11       64.71       58.24     62.12 o 
 -35   3  11        0.96       -1.46      5.82 o 
 -33   3  11      123.21      123.88     15.04 o 
 -31   3  11        0.94       -2.59      5.21 o 
 -29   3  11      233.50      258.02     11.66 o 
 -27   3  11       35.01       27.17     10.63 o 
 -25   3  11       35.81       41.69      9.04 o 
 -23   3  11      181.98      128.21      8.25 o 
 -21   3  11      240.80      286.23      8.07 o 
 -19   3  11       54.97       41.56      6.62 o 
 -17   3  11      455.12      438.35      6.99 o 
 -15   3  11     1071.31     1145.39      8.32 o 
 -13   3  11      159.76      278.34      6.48 o 
 -11   3  11      978.99     1075.45     13.46 o 
  -9   3  11       73.25       75.57      6.39 o 
  -7   3  11      199.04      165.24      4.90 o 
  -5   3  11       71.26       41.00      5.38 o 
  -3   3  11       72.11       78.23      5.84 o 
  -1   3  11      491.03      620.96      9.53 o 
   1   3  11      326.34      378.01     10.05 o 
   3   3  11       20.44        9.99     10.10 o 
   5   3  11        0.49       -1.32      6.44 o 
   7   3  11        7.34       11.21     17.08 o 
   9   3  11       35.30       18.14     10.03 o 
  11   3  11       22.73       25.74     12.96 o 
  13   3  11        0.35        0.06     10.89 o 
 -36   4  11        1.45        3.88     46.59 o 
 -34   4  11        4.47        6.53     29.93 o 
 -32   4  11       33.81       39.68     18.90 o 
 -30   4  11        7.44        4.36     12.72 o 
 -28   4  11      149.12      125.74     12.57 o 
 -26   4  11       47.63       28.99      9.27 o 
 -24   4  11     1104.00      987.04     13.85 o 
 -22   4  11     3480.98     3645.00     34.63 o 
 -20   4  11      958.68      910.04     14.36 o 
 -18   4  11       93.10      105.60      9.15 o 
 -16   4  11     1000.80     1055.16     12.51 o 
 -14   4  11     3751.64     3495.92     19.13 o 
 -12   4  11      338.57      298.13      8.81 o 
 -10   4  11       49.25       41.65      6.64 o 
  -8   4  11       25.47       38.04      5.91 o 
  -6   4  11      537.74      562.85      7.57 o 
  -4   4  11      100.90       72.20      6.02 o 
  -2   4  11      478.22      475.64      9.04 o 
   0   4  11      466.35      475.62      9.84 o 
   2   4  11       16.01       26.63     10.10 o 
   4   4  11      236.67      177.71     11.36 o 
   6   4  11       22.88       35.10     15.09 o 
   8   4  11       11.63        9.86     18.33 o 
  10   4  11       88.19       55.72     17.30 o 
  12   4  11       16.40       19.34     18.28 o 
 -35   5  11       82.29       71.83     28.56 o 
 -33   5  11       61.08       60.12     18.06 o 
 -31   5  11       45.79       59.02     15.85 o 
 -29   5  11        2.33        9.13      9.16 o 
 -27   5  11       74.83       54.62     13.21 o 
 -25   5  11       22.46       36.44      9.97 o 
 -23   5  11       12.12       19.49     10.56 o 
 -21   5  11     2244.92     2152.36     22.29 o 
 -19   5  11      283.72      283.84     11.87 o 
 -17   5  11      149.92      131.01      9.78 o 
 -15   5  11     5892.52     5835.15     27.95 o 
 -13   5  11      596.93      652.03     12.65 o 
 -11   5  11       15.18       29.98      7.67 o 
  -9   5  11     1235.92     1196.01     13.27 o 
  -7   5  11        6.99       25.38     10.30 o 
  -5   5  11      187.62       82.51      7.11 o 
  -3   5  11      176.90      192.87      8.31 o 
  -1   5  11        0.78        2.55      1.78 o 
   1   5  11     1168.50     1081.53     12.74 o 
   3   5  11      361.09      356.29     11.98 o 
   5   5  11       37.03       18.28     12.95 o 
   7   5  11        1.70       -4.31      6.73 o 
   9   5  11        1.29       18.07     24.96 o 
  11   5  11       13.19       25.27     18.58 o 
 -34   6  11       22.39       31.30     29.14 o 
 -30   6  11      113.51       91.53     20.37 o 
 -28   6  11       27.56       33.74     10.96 o 
 -26   6  11       25.18       25.29     17.94 o 
 -24   6  11        9.82        2.34      8.60 o 
 -22   6  11       32.74       44.77     14.09 o 
 -20   6  11      184.05      174.05     15.53 o 
 -18   6  11     1131.90     1074.21     20.65 o 
 -16   6  11      125.57      100.42     12.45 o 
 -12   6  11      903.68      810.17     14.33 o 
 -10   6  11      451.23      426.40     10.09 o 
  -8   6  11       24.21       55.55      8.40 o 
  -6   6  11      804.49      641.94     13.36 o 
  -4   6  11      251.23      240.96      9.74 o 
  -2   6  11       71.20       70.52      9.57 o 
   0   6  11       69.91       45.51     10.61 o 
   2   6  11        1.23        0.44     12.53 o 
   4   6  11      201.78      315.83     11.34 o 
   6   6  11      167.40      120.14     13.90 o 
   8   6  11        7.71        9.95     12.56 o 
  10   6  11        1.40       -2.66     17.60 o 
  12   6  11      121.55      108.63     32.86 o 
 -31   7  11       38.71       21.81     27.36 o 
 -29   7  11       18.02        4.42      7.97 o 
 -27   7  11      551.47      561.62     22.14 o 
 -25   7  11      102.42      118.67     16.88 o 
 -23   7  11       25.61        3.00      8.66 o 
 -21   7  11      509.35      509.07     17.93 o 
 -19   7  11      246.17      238.28     16.74 o 
 -17   7  11      619.76      562.68     14.16 o 
 -15   7  11        3.64        9.80      8.27 o 
 -13   7  11      343.00      371.28     12.44 o 
 -11   7  11      188.23      153.92     10.48 o 
  -9   7  11      275.55      316.93     10.65 o 
  -7   7  11      401.95      332.96     12.06 o 
  -5   7  11       22.55       67.52     12.90 o 
  -3   7  11      522.94      477.60     15.90 o 
  -1   7  11      407.75      433.97     12.71 o 
   1   7  11       81.36       67.61     15.64 o 
   3   7  11        6.03        1.73      5.49 o 
   5   7  11        1.69       -2.21      5.31 o 
   7   7  11      113.57       97.85     19.02 o 
   9   7  11        1.58        9.71    561.02 o 
  11   7  11        1.50       19.41     27.18 o 
 -30   8  11       37.43       38.42     25.41 o 
 -28   8  11      114.62      124.42     19.31 o 
 -26   8  11      411.42      425.03     21.55 o 
 -24   8  11       44.83       35.38     19.03 o 
 -22   8  11       48.50       39.48     16.24 o 
 -20   8  11      331.02      361.03     17.17 o 
 -18   8  11      166.52      139.36     16.41 o 
 -16   8  11        0.76       11.16     11.40 o 
 -14   8  11      960.50      911.24     14.85 o 
 -12   8  11       49.89       69.25      9.34 o 
 -10   8  11      264.07      236.59     11.43 o 
  -8   8  11      589.97      594.48     14.03 o 
  -6   8  11      366.32      357.64     15.01 o 
  -4   8  11       53.64       23.45     12.23 o 
  -2   8  11      130.04      168.13     19.70 o 
   0   8  11      564.00      583.45     29.30 o 
   2   8  11      147.60      164.61     16.54 o 
   4   8  11       58.61       28.44     12.99 o 
   6   8  11      280.70      340.44     17.81 o 
   8   8  11       87.45       55.94     21.21 o 
  10   8  11      164.23      161.12     48.53 o 
 -27   9  11       91.88       84.54     20.86 o 
 -25   9  11       79.64       64.62     20.49 o 
 -23   9  11        8.82        5.13      7.28 o 
 -21   9  11       15.11        7.59      7.57 o 
 -19   9  11        5.69        1.94      9.71 o 
 -17   9  11       75.55       36.18     20.07 o 
 -15   9  11        3.63        4.49      8.84 o 
 -13   9  11      187.13      218.18     13.22 o 
 -11   9  11       37.77       28.41     11.66 o 
  -9   9  11      130.74      137.10     13.23 o 
  -7   9  11       61.58       57.42     14.16 o 
  -5   9  11       25.43       29.41     14.38 o 
  -3   9  11        4.71       21.10     28.25 o 
  -1   9  11      113.97       81.39     15.44 o 
   1   9  11        8.71       23.72     10.25 o 
   3   9  11       65.28       72.57     19.67 o 
   5   9  11       33.31       38.74     19.72 o 
   7   9  11       16.71        0.36      9.52 o 
 -24  10  11       65.69       99.33     21.81 o 
 -22  10  11       14.93       16.79     16.31 o 
 -20  10  11        1.56        4.70      8.79 o 
 -18  10  11       66.66       39.54     16.30 o 
 -16  10  11       93.20       79.39     17.96 o 
 -14  10  11        0.78       -1.94     13.59 o 
 -12  10  11      261.45      261.25     15.55 o 
 -10  10  11      155.95      128.38     17.15 o 
  -8  10  11      208.01      181.60     16.57 o 
  -6  10  11      129.97      145.56     18.87 o 
  -4  10  11       12.85       -2.53     19.55 o 
  -2  10  11       10.52        3.01      6.92 o 
   0  10  11      319.75      294.71     19.03 o 
   2  10  11       26.74        9.19     22.18 o 
   4  10  11       28.67        8.14    103.43 o 
 -23  11  11       63.39       27.18     48.53 o 
 -21  11  11       80.52       92.31     26.41 o 
 -19  11  11      209.99      190.54     21.43 o 
 -17  11  11      165.35      160.44     19.99 o 
 -15  11  11      268.95      284.86     22.66 o 
 -13  11  11      136.77      106.02     24.27 o 
 -11  11  11      316.78      326.58     26.71 o 
  -9  11  11      932.55      989.39     25.76 o 
  -7  11  11      308.50      275.81     21.97 o 
  -5  11  11      135.55      119.43     25.54 o 
  -3  11  11       10.03       11.65    151.42 o 
  -1  11  11       22.68       29.49     24.33 o 
   1  11  11       25.08       23.29     23.69 o 
 -18  12  11      375.91      402.76     27.46 o 
 -16  12  11      279.53      227.55     31.71 o 
 -14  12  11       40.41       25.33     93.05 o 
 -12  12  11       38.41       26.21     38.90 o 
 -10  12  11       72.81       54.96     32.23 o 
  -8  12  11       26.98       17.69     36.03 o 
  -6  12  11       89.42       59.12     49.18 o 
  -4  12  11        0.70       -5.82     19.41 o 
  -2  12  11      140.97       95.12     58.24 o 
 -32   0  12        6.88       18.86     23.99 o 
 -30   0  12       28.09       22.53     18.64 o 
 -28   0  12     1748.13     1713.45     18.15 o 
 -26   0  12     3385.69     3561.03     20.25 o 
 -24   0  12     5020.53     4762.50     21.89 o 
 -22   0  12     1379.32     1617.58     13.12 o 
 -20   0  12      354.48      432.71     10.63 o 
 -18   0  12     4231.27     4235.03     16.63 o 
 -16   0  12     5315.03     4939.71     16.25 o 
 -14   0  12     8517.47     8870.15     25.32 o 
 -12   0  12     1161.33     1233.17     11.16 o 
 -10   0  12    10726.63    10583.87     51.94 o 
  -8   0  12     4749.58     4889.15     20.87 o 
  -6   0  12     4377.98     4335.33     19.88 o 
  -4   0  12     3653.09     3869.16     23.48 o 
  -2   0  12     1824.78     1871.35     40.77 o 
   0   0  12     1764.70     1702.45     29.30 o 
   2   0  12     3785.28     3806.87     43.22 o 
   4   0  12     5340.06     4847.03     56.30 o 
   6   0  12     2583.25     3047.45     45.82 o 
   8   0  12      325.47      250.38     22.76 o 
  10   0  12      399.93      454.30     25.08 o 
  12   0  12      189.57      125.47     26.59 o 
 -35   1  12      201.13      166.95     38.82 o 
 -33   1  12      313.34      338.22     16.96 o 
 -31   1  12       15.86       15.94     14.71 o 
 -29   1  12      923.97      940.60     11.43 o 
 -27   1  12     2252.31     2204.71     15.34 o 
 -25   1  12      813.96      794.98      9.78 o 
 -23   1  12       24.12       52.18      6.03 o 
 -21   1  12     2037.37     2299.16     11.48 o 
 -19   1  12      812.75      851.22      6.37 o 
 -17   1  12     2460.09     2172.53      8.83 o 
 -15   1  12       36.93       75.37      5.96 o 
 -13   1  12    10880.52    10469.62     31.24 o 
 -11   1  12    12548.67    12083.95     32.03 o 
  -9   1  12      825.15      754.88      7.34 o 
  -7   1  12     2117.28     2108.76     12.56 o 
  -5   1  12      484.86      420.90      8.08 o 
  -3   1  12     2040.25     1779.09     21.99 o 
  -1   1  12     1789.26     2066.71     21.93 o 
   1   1  12      266.04      165.51     13.76 o 
   3   1  12     2452.52     2602.41     26.18 o 
   5   1  12     3991.37     3896.23     32.73 o 
   7   1  12      909.21      950.80     22.42 o 
   9   1  12      389.41      405.79     20.02 o 
  11   1  12      122.03       99.51     22.24 o 
  13   1  12       47.39       63.35     23.70 o 
 -36   2  12      157.13      133.94     40.77 o 
 -34   2  12      673.50      706.79     23.54 o 
 -32   2  12      947.67      927.95     15.17 o 
 -30   2  12      556.97      543.85     11.65 o 
 -28   2  12      671.62      637.93     10.67 o 
 -26   2  12     2508.44     2609.16     16.82 o 
 -24   2  12     2520.31     2401.39     17.32 o 
 -22   2  12      107.28      167.72      7.27 o 
 -20   2  12      931.67      914.40      8.55 o 
 -18   2  12     3031.72     2834.58     10.77 o 
 -16   2  12     2595.15     2691.62     12.98 o 
 -14   2  12    10932.88    10501.47     30.98 o 
 -12   2  12     4650.94     4158.57     20.11 o 
 -10   2  12     5519.71     5531.16     19.74 o 
  -8   2  12     3018.23     3016.87     16.86 o 
  -6   2  12     1934.66     1553.50     11.49 o 
  -4   2  12       21.00       16.65      6.69 o 
  -2   2  12       87.52      110.58      8.73 o 
   0   2  12     1883.48     1755.06     26.06 o 
   2   2  12     1905.61     2030.99     23.77 o 
   4   2  12      857.83      777.26     18.91 o 
   6   2  12      963.19     1137.28     22.56 o 
   8   2  12      331.03      285.77     16.37 o 
  10   2  12      277.65      311.04     18.00 o 
  12   2  12      289.29      263.48     20.62 o 
  14   2  12      104.71       62.12     54.35 o 
 -37   3  12      136.23       93.18     30.20 o 
 -35   3  12      204.87      161.40     18.76 o 
 -33   3  12      652.26      761.13     17.28 o 
 -31   3  12      452.42      404.61     13.35 o 
 -29   3  12      897.96      924.58     14.52 o 
 -27   3  12      836.23      799.30     12.33 o 
 -25   3  12     1947.00     1812.05     16.11 o 
 -23   3  12     3750.08     3649.39     17.33 o 
 -21   3  12     4146.45     3937.91     23.39 o 
 -19   3  12     1989.81     2013.87     12.40 o 
 -17   3  12     1407.14     1376.33     11.16 o 
 -15   3  12     1681.87     1696.13     10.36 o 
 -13   3  12     7416.96     6955.57     21.21 o 
 -11   3  12     1418.08     1436.03     11.49 o 
  -9   3  12     1187.98     1128.19     11.25 o 
  -7   3  12     2729.01     2764.97     10.96 o 
  -5   3  12      415.46      532.75      7.02 o 
  -3   3  12      514.68      522.47      9.12 o 
  -1   3  12     2511.12     2698.64     16.09 o 
   1   3  12      707.47      690.24     13.02 o 
   3   3  12     1216.66     1219.58     18.04 o 
   5   3  12     1204.80     1141.45     18.90 o 
   7   3  12      102.32       84.27     14.34 o 
   9   3  12       13.69       26.41     13.70 o 
  11   3  12      586.10      666.19     21.06 o 
  13   3  12      180.86      135.61     30.86 o 
 -36   4  12      181.76      203.90     20.51 o 
 -34   4  12      378.69      360.15     17.18 o 
 -32   4  12      277.02      279.51     15.32 o 
 -30   4  12       25.52       10.29      5.49 o 
 -28   4  12      558.75      532.23     12.84 o 
 -26   4  12     2054.67     2137.39     18.17 o 
 -24   4  12     3508.77     3241.17     31.40 o 
 -22   4  12     5843.45     5851.84     35.04 o 
 -20   4  12     3594.74     3631.14     21.32 o 
 -18   4  12     1883.34     1903.49     16.19 o 
 -16   4  12     1341.29     1405.29     14.24 o 
 -14   4  12       82.16       85.58     11.24 o 
 -12   4  12     1336.46     1430.83     14.62 o 
 -10   4  12     1795.07     1690.17     15.47 o 
  -8   4  12     3245.16     3329.63     17.28 o 
  -6   4  12     2142.37     2187.25     10.64 o 
  -4   4  12      448.07      546.13      9.36 o 
  -2   4  12     3517.23     3808.40     18.65 o 
   0   4  12     2595.87     2476.53     17.83 o 
   2   4  12      854.28      768.32     13.12 o 
   4   4  12      385.98      413.87     13.47 o 
   6   4  12       44.20       40.48     19.15 o 
   8   4  12        9.33        8.99     12.99 o 
  10   4  12      140.26      177.37     17.84 o 
  12   4  12      325.00      276.26     22.97 o 
 -35   5  12      288.35      274.01     18.75 o 
 -33   5  12      109.40      101.94     17.70 o 
 -31   5  12      148.54      129.93     14.45 o 
 -29   5  12      308.77      333.54     15.48 o 
 -27   5  12      765.21      684.54     16.47 o 
 -25   5  12     1786.61     1760.39     23.82 o 
 -23   5  12     1146.24     1205.35     17.31 o 
 -21   5  12     2172.43     2258.06     20.96 o 
 -19   5  12     4312.62     4464.17     24.03 o 
 -17   5  12       41.34       44.50     10.34 o 
 -15   5  12       46.69       59.34     11.20 o 
 -13   5  12     2415.26     2422.93     19.76 o 
 -11   5  12     4159.47     4105.48     23.05 o 
  -9   5  12     6258.62     6426.27     26.42 o 
  -7   5  12      976.28      868.43     11.02 o 
  -5   5  12     3067.67     3006.24     17.80 o 
  -3   5  12     2835.59     2870.75     16.85 o 
  -1   5  12     2545.86     2575.87     16.84 o 
   1   5  12     1075.92     1144.05     14.76 o 
   3   5  12      311.18      342.90     13.03 o 
   5   5  12      829.93      715.55     16.48 o 
   7   5  12      496.43      564.11     19.22 o 
   9   5  12      107.32       79.90     18.43 o 
  11   5  12      205.02      233.21     20.37 o 
 -34   6  12      242.91      202.44     20.73 o 
 -32   6  12      242.03      241.49     18.67 o 
 -30   6  12      282.34      273.55     16.44 o 
 -28   6  12      841.10      807.26     18.67 o 
 -26   6  12      595.75      649.02     21.29 o 
 -24   6  12     1107.09     1088.40     19.88 o 
 -22   6  12     1149.54     1271.01     23.68 o 
 -20   6  12       24.43       42.48     10.01 o 
 -18   6  12       59.15       72.26     11.60 o 
 -16   6  12     1841.36     2016.50     19.61 o 
 -14   6  12      880.06      775.04     14.33 o 
 -12   6  12     4089.44     4420.07     27.01 o 
 -10   6  12     2700.87     2899.82     21.42 o 
  -8   6  12     4328.10     3986.67     24.56 o 
  -6   6  12     2377.88     2170.16     17.17 o 
  -4   6  12      571.83      644.98     11.43 o 
  -2   6  12      785.68      755.42     13.93 o 
   0   6  12      900.83      900.83     14.10 o 
   2   6  12     1358.69     1367.59     18.03 o 
   4   6  12      907.61      926.96     17.51 o 
   6   6  12      360.89      331.89     16.14 o 
   8   6  12      337.23      321.20     19.71 o 
  10   6  12      310.13      270.46     22.52 o 
 -31   7  12      188.60      170.84     21.84 o 
 -29   7  12      787.07      874.04     20.53 o 
 -27   7  12      643.48      678.88     22.56 o 
 -25   7  12      169.82      165.28     17.34 o 
 -23   7  12      787.03      803.87     20.73 o 
 -21   7  12       97.34       87.92     14.74 o 
 -19   7  12      327.76      321.02     13.92 o 
 -17   7  12       65.42       50.86     11.14 o 
 -15   7  12     1833.10     1972.34     20.30 o 
 -13   7  12      456.14      447.15     12.82 o 
 -11   7  12     1059.58     1093.82     15.69 o 
  -9   7  12     1843.57     1950.85     16.70 o 
  -7   7  12      152.32      149.68     10.83 o 
  -5   7  12      235.35      245.77     13.12 o 
  -3   7  12      242.74      213.75     12.95 o 
  -1   7  12      289.48      289.19     13.10 o 
   1   7  12      748.10      766.09     18.63 o 
   3   7  12      887.00     1023.96     18.39 o 
   5   7  12      271.88      228.65     17.62 o 
   7   7  12      388.95      392.88     21.63 o 
   9   7  12      148.58      152.51     32.24 o 
 -30   8  12      536.00      599.61     25.44 o 
 -28   8  12     1134.09     1244.98     26.90 o 
 -26   8  12     1044.73     1189.04     25.93 o 
 -24   8  12     1300.30     1331.27     28.02 o 
 -22   8  12     1074.51     1189.83     23.40 o 
 -20   8  12      321.43      330.99     17.96 o 
 -18   8  12      158.22      202.35     14.47 o 
 -16   8  12     2193.86     2174.11     20.64 o 
 -14   8  12     1689.38     1796.66     18.69 o 
 -12   8  12     1041.66     1138.40     14.13 o 
 -10   8  12     1593.47     1639.16     19.16 o 
  -8   8  12      867.90      951.62     16.32 o 
  -6   8  12      522.72      473.83     14.45 o 
  -4   8  12      650.63      697.10     14.60 o 
  -2   8  12       75.27       58.15     17.21 o 
   0   8  12      986.60     1037.02     27.84 o 
   2   8  12      987.82      992.48     23.35 o 
   4   8  12      277.27      255.74     16.77 o 
   6   8  12      483.35      456.66     20.00 o 
   8   8  12      526.64      520.25     48.53 o 
 -27   9  12      724.67      694.71     25.68 o 
 -25   9  12      712.33      796.64     24.24 o 
 -23   9  12      931.60      970.98     24.47 o 
 -21   9  12      604.46      595.68     20.80 o 
 -19   9  12      316.34      352.78     19.12 o 
 -17   9  12      923.70      965.60     20.78 o 
 -15   9  12     1995.45     2227.75     21.91 o 
 -13   9  12     1596.38     1610.64     19.72 o 
 -11   9  12      693.20      740.14     16.50 o 
  -9   9  12      783.14      780.26     18.46 o 
  -7   9  12     1148.71     1338.90     21.49 o 
  -5   9  12      325.86      314.84     17.70 o 
  -3   9  12      113.12       76.88     19.93 o 
  -1   9  12       45.06       62.92     14.89 o 
   1   9  12      264.17      301.92     15.37 o 
   3   9  12      364.75      328.08     19.47 o 
   5   9  12      196.49      161.50     25.12 o 
 -26  10  12      160.11      151.92     31.48 o 
 -24  10  12      100.01       67.20     20.28 o 
 -22  10  12      342.70      380.82     20.19 o 
 -20  10  12      419.36      392.94     19.39 o 
 -18  10  12      308.53      368.01     20.29 o 
 -16  10  12      965.25      904.11     25.62 o 
 -14  10  12      552.71      578.76     20.71 o 
 -12  10  12      279.97      275.76     17.39 o 
 -10  10  12      662.50      731.69     20.63 o 
  -8  10  12      299.97      254.94     17.86 o 
  -6  10  12       46.42       18.91     12.74 o 
  -4  10  12       50.03        7.24     20.32 o 
  -2  10  12       54.72       56.14     18.79 o 
   0  10  12      140.38      152.35     16.96 o 
   2  10  12       40.97        0.69     12.28 o 
   4  10  12      177.67      185.49     26.11 o 
 -23  11  12       86.15       64.45     42.00 o 
 -21  11  12      419.15      432.07     23.49 o 
 -19  11  12      505.32      461.98     22.92 o 
 -17  11  12      237.89      225.37     21.49 o 
 -15  11  12      387.68      405.89     27.97 o 
 -13  11  12      223.55      197.18     34.02 o 
 -11  11  12      272.91      290.90     23.34 o 
  -9  11  12      243.08      199.56     22.55 o 
  -7  11  12       17.84       16.77     19.97 o 
  -5  11  12       95.97       75.91     26.38 o 
  -3  11  12      378.38      425.13     24.39 o 
  -1  11  12      302.44      266.07     26.08 o 
   1  11  12      457.85      455.59     35.61 o 
 -18  12  12      110.44      137.63     33.99 o 
 -16  12  12      174.26      105.84     30.77 o 
 -14  12  12      247.00      207.17     40.91 o 
 -12  12  12      238.48      185.13     30.14 o 
 -10  12  12       73.14       84.16     29.87 o 
  -8  12  12      149.09      139.61     26.46 o 
  -6  12  12      253.19      233.12     34.23 o 
 -35   1  13        2.15       -2.43     26.90 o 
 -33   1  13       87.87       70.88     16.98 o 
 -31   1  13       61.37       54.76     10.23 o 
 -29   1  13        3.53        7.94      8.09 o 
 -27   1  13      194.48      187.68      9.29 o 
 -25   1  13      233.38      168.39      8.70 o 
 -23   1  13     1802.60     1509.58     11.44 o 
 -21   1  13      919.53      762.62      7.87 o 
 -19   1  13      213.21      155.09      5.29 o 
 -17   1  13      332.61      315.97      5.02 o 
 -15   1  13        4.20        2.68      1.97 o 
 -13   1  13       32.75       52.07      4.84 o 
 -11   1  13      143.22      162.00      6.23 o 
  -9   1  13        9.56        5.49      3.85 o 
  -7   1  13      480.15      470.84      8.50 o 
  -5   1  13        3.10       -0.12      4.76 o 
  -3   1  13       13.32       -2.49      5.63 o 
  -1   1  13       40.29       29.12     12.33 o 
   1   1  13       18.47        7.71     15.57 o 
   3   1  13       72.20       77.60     14.17 o 
   5   1  13       76.26       87.52     14.98 o 
   7   1  13       92.81       77.84     22.24 o 
   9   1  13       17.75       24.16     27.49 o 
  11   1  13       20.24        0.32      6.31 o 
 -38   2  13       81.60       50.47     46.59 o 
 -34   2  13        0.37        0.00      5.82 o 
 -32   2  13      361.22      363.55     12.55 o 
 -30   2  13       76.84       68.89      8.92 o 
 -28   2  13      144.71      107.91      9.54 o 
 -26   2  13        0.36        6.79      6.25 o 
 -24   2  13      922.30      791.74     10.82 o 
 -22   2  13       33.30       63.86      7.96 o 
 -20   2  13        6.42       -1.06      2.31 o 
 -18   2  13      166.87      136.88      5.74 o 
 -16   2  13     1362.48     1342.44      9.58 o 
 -14   2  13     5168.05     5026.86     20.78 o 
 -12   2  13     1914.94     1903.69     13.57 o 
 -10   2  13       12.50        2.06      4.29 o 
  -8   2  13       12.68       12.45      6.11 o 
  -6   2  13       95.67      105.65      6.99 o 
  -4   2  13      143.09      125.15      8.57 o 
  -2   2  13      641.07      703.66     14.48 o 
   0   2  13        5.95        3.35     12.31 o 
   2   2  13        0.60        3.20      3.77 o 
   4   2  13      407.64      374.92     18.10 o 
   6   2  13      282.58      254.80     16.18 o 
   8   2  13       18.99       18.05     21.98 o 
  10   2  13       13.86       10.73     24.83 o 
 -37   3  13       55.42       42.44     38.06 o 
 -35   3  13       50.24       33.77     19.09 o 
 -33   3  13       90.46       85.29     12.67 o 
 -31   3  13       65.96       52.40     12.87 o 
 -29   3  13        3.47        0.51     11.07 o 
 -27   3  13       47.29       34.39      9.43 o 
 -25   3  13      787.61      858.24     13.06 o 
 -23   3  13      466.61      476.21      9.57 o 
 -21   3  13      207.58      183.52      7.81 o 
 -19   3  13        1.89        3.12      3.19 o 
 -17   3  13        0.14        3.03      2.80 o 
 -15   3  13     6527.88     6350.04     18.23 o 
 -13   3  13     2941.53     2764.02     16.59 o 
 -11   3  13        7.52       -1.73      1.73 o 
  -9   3  13     1506.16     1532.17     11.31 o 
  -7   3  13       43.57       53.78      6.60 o 
  -5   3  13       90.12       10.64      4.74 o 
  -3   3  13      189.82      180.36      9.65 o 
  -1   3  13        1.01        6.64     11.40 o 
   1   3  13      359.66      363.26     11.87 o 
   3   3  13       28.14       27.12     14.40 o 
   5   3  13      604.82      573.85     20.31 o 
   7   3  13      657.40      676.32     19.35 o 
   9   3  13       14.86       10.38     13.83 o 
  11   3  13        0.14        9.00     28.73 o 
 -34   4  13        7.85        1.99     18.35 o 
 -32   4  13      271.16      301.42     14.01 o 
 -30   4  13       53.53       37.69     12.22 o 
 -28   4  13       37.28       27.33     10.00 o 
 -26   4  13       70.15       61.97      9.34 o 
 -24   4  13      247.75      243.30     10.89 o 
 -22   4  13        6.63        2.76      4.84 o 
 -20   4  13      995.02      971.19     12.97 o 
 -18   4  13        1.98       -0.16      3.79 o 
 -16   4  13       17.13       11.00      6.78 o 
 -14   4  13      252.09      256.90      7.73 o 
 -12   4  13       92.99       49.12      8.98 o 
 -10   4  13       99.09       70.05      9.66 o 
  -8   4  13      141.26      164.30      7.29 o 
  -6   4  13       52.60       15.69      8.15 o 
  -4   4  13     1626.13     1634.62     13.46 o 
  -2   4  13       23.85       31.98      8.08 o 
   0   4  13       38.58       41.41     10.64 o 
   2   4  13        0.94        1.22      3.95 o 
   4   4  13      153.09      187.98     15.55 o 
   6   4  13       29.91       21.62     12.56 o 
   8   4  13      483.72      474.87     19.56 o 
  10   4  13        0.95       14.96     41.90 o 
 -35   5  13        3.12        2.82      9.56 o 
 -33   5  13       18.77       -2.58      5.35 o 
 -31   5  13      211.43      234.32     14.04 o 
 -29   5  13        2.80       11.65     21.35 o 
 -27   5  13       24.25        0.49      4.99 o 
 -25   5  13      214.76      193.34     13.75 o 
 -23   5  13       93.48       82.49     11.93 o 
 -21   5  13     1289.27     1373.21     16.48 o 
 -19   5  13      121.85      108.04     10.24 o 
 -17   5  13       93.85       84.88     12.08 o 
 -15   5  13      109.46       75.50     12.20 o 
 -13   5  13      182.29      163.36     11.27 o 
 -11   5  13      132.49      136.10     10.53 o 
  -9   5  13        5.71        0.32      1.94 o 
  -7   5  13       49.37       40.73      9.79 o 
  -5   5  13      464.62      527.27     11.47 o 
  -3   5  13        6.24        6.68     10.52 o 
  -1   5  13       79.15       44.85     10.36 o 
   1   5  13       75.32       39.99     11.47 o 
   3   5  13       85.50       53.93     13.46 o 
   5   5  13       50.32       49.93     20.82 o 
   7   5  13       98.31      109.68     19.64 o 
   9   5  13       43.42       13.78     10.86 o 
 -34   6  13        0.40       -4.99      9.32 o 
 -32   6  13        1.14        1.80     17.07 o 
 -30   6  13       28.85       10.02      6.69 o 
 -28   6  13        0.29        2.11      4.02 o 
 -26   6  13       56.54       44.10     15.87 o 
 -24   6  13        6.96        8.25      9.21 o 
 -22   6  13      542.53      495.40     15.08 o 
 -20   6  13     2089.91     2119.00     26.48 o 
 -18   6  13       39.86       23.00     13.08 o 
 -16   6  13       60.84       52.91     11.66 o 
 -14   6  13       95.28       88.06     12.56 o 
 -12   6  13      499.31      498.99     14.22 o 
 -10   6  13        0.95       13.03      8.47 o 
  -8   6  13      149.26      171.59     12.31 o 
  -6   6  13      204.12      136.71     10.93 o 
  -4   6  13       35.81       23.24     14.50 o 
  -2   6  13        9.93       -0.13      1.27 o 
   0   6  13      223.76      273.40     14.11 o 
   2   6  13        8.14        5.44      4.64 o 
   4   6  13        9.70        5.31      7.03 o 
   6   6  13       29.40        5.38     10.72 o 
   8   6  13       11.50        6.20     18.22 o 
 -33   7  13        8.01       -1.55     11.51 o 
 -31   7  13       10.37       -2.56      8.85 o 
 -29   7  13       26.90       11.67      7.09 o 
 -27   7  13      146.06      138.10     17.86 o 
 -25   7  13        2.69       -1.73      3.85 o 
 -23   7  13       77.74       89.32     15.43 o 
 -21   7  13     1241.07     1311.02     20.21 o 
 -19   7  13      437.02      461.38     13.71 o 
 -17   7  13      177.33      168.72     13.23 o 
 -15   7  13        6.42        1.58      5.06 o 
 -13   7  13      186.93      160.59     12.85 o 
 -11   7  13       69.82      112.31     12.04 o 
  -9   7  13      629.28      511.36     12.88 o 
  -7   7  13      617.54      560.67     12.74 o 
  -5   7  13       38.12       79.91     13.70 o 
  -3   7  13      111.53       71.05     13.25 o 
  -1   7  13      193.54      235.25     18.67 o 
   1   7  13      283.97      216.67     16.48 o 
   3   7  13      174.06      198.79     17.05 o 
   5   7  13        5.63       -6.79      6.86 o 
   7   7  13       11.47       21.65     29.44 o 
 -30   8  13        1.04        9.64     10.97 o 
 -28   8  13        6.52        6.46     11.49 o 
 -26   8  13      214.10      212.15     18.07 o 
 -24   8  13       85.47      101.40     15.17 o 
 -22   8  13       63.14       67.21     18.19 o 
 -20   8  13       84.88       79.72     16.91 o 
 -18   8  13      320.97      297.95     13.89 o 
 -16   8  13       11.29        5.69      8.38 o 
 -14   8  13       86.82       72.93     13.21 o 
 -12   8  13       99.53      110.70     13.10 o 
 -10   8  13      405.62      342.26     13.89 o 
  -8   8  13      515.12      675.40     18.07 o 
  -6   8  13      191.51      157.45     13.05 o 
  -4   8  13       66.23       66.46     14.61 o 
  -2   8  13       77.58       62.26     17.68 o 
   0   8  13      153.50      197.72     23.48 o 
   2   8  13       95.86       66.62     16.89 o 
   4   8  13       27.53       25.04     28.88 o 
   6   8  13        5.84       -7.76     62.12 o 
 -27   9  13      393.48      452.02     21.78 o 
 -25   9  13      323.97      330.00     20.11 o 
 -23   9  13        4.23        0.75      5.44 o 
 -21   9  13       29.81       19.07     18.99 o 
 -19   9  13       20.71        9.01     16.58 o 
 -17   9  13      299.72      277.65     16.02 o 
 -15   9  13      215.65      239.16     14.33 o 
 -13   9  13      183.70      164.72     16.36 o 
 -11   9  13        0.75       -2.67      5.35 o 
  -9   9  13      349.43      361.53     17.12 o 
  -7   9  13      157.33      148.97     14.70 o 
  -5   9  13        0.71       10.71     35.05 o 
  -3   9  13        0.61        2.68      7.44 o 
  -1   9  13      121.42      127.23     15.51 o 
   1   9  13       62.92       29.32     11.10 o 
   3   9  13       13.59       28.49     54.39 o 
 -26  10  13      318.16      326.13     46.59 o 
 -24  10  13       20.81        3.35      5.65 o 
 -22  10  13        1.03       -4.32     35.86 o 
 -20  10  13       35.86       24.33     22.90 o 
 -18  10  13       31.66       13.48     11.54 o 
 -16  10  13       44.04       29.90     22.39 o 
 -14  10  13      164.11      133.04     18.51 o 
 -12  10  13       81.35       62.61     18.69 o 
 -10  10  13        3.03        1.27      4.48 o 
  -8  10  13       52.33       32.83     20.82 o 
  -6  10  13      144.61      128.92     22.26 o 
  -4  10  13       44.01        1.39      9.20 o 
  -2  10  13      106.18       84.21     17.68 o 
   0  10  13       20.05       11.21      9.95 o 
   2  10  13       66.71       15.53     87.36 o 
 -23  11  13       26.57       46.59     50.47 o 
 -21  11  13       32.55        9.65      8.70 o 
 -19  11  13      106.66       92.09     22.24 o 
 -17  11  13        7.40        3.33     44.97 o 
 -15  11  13       68.11       70.68     53.42 o 
 -13  11  13      169.71      142.27     35.61 o 
 -11  11  13      135.81      124.53     20.51 o 
  -9  11  13       56.23       63.83     20.24 o 
  -7  11  13      126.52      121.30     21.89 o 
  -5  11  13       49.04       29.95     15.89 o 
 -12  12  13      141.17       91.24     48.53 o 
 -10  12  13       20.83        7.76     17.47 o 
 -36   0  14      736.53      795.90     44.65 o 
 -34   0  14     1396.96     1418.38     27.21 o 
 -32   0  14     2292.68     2333.77     30.58 o 
 -30   0  14     2333.12     2259.73     28.86 o 
 -28   0  14      924.39      914.54     15.53 o 
 -26   0  14     1705.90     1699.29     16.03 o 
 -24   0  14     6231.44     6391.91     25.94 o 
 -22   0  14       49.53       20.81      9.09 o 
 -20   0  14     4261.91     4532.68     17.45 o 
 -18   0  14     4324.40     4472.25     17.13 o 
 -16   0  14     3923.68     3763.71     18.67 o 
 -14   0  14    22230.82    22394.71     50.93 o 
 -12   0  14    20596.63    20386.26     49.81 o 
 -10   0  14     5740.38     5543.36     24.50 o 
  -8   0  14     1657.46     1615.94     16.20 o 
  -6   0  14     3997.63     3915.01     66.97 o 
  -4   0  14      821.39      889.08     33.00 o 
  -2   0  14      116.24      137.83     34.94 o 
   0   0  14     2762.82     3082.67     58.24 o 
   2   0  14     1524.92     1380.21     44.65 o 
   4   0  14      553.92      582.37     40.77 o 
   6   0  14      995.51     1056.03     50.47 o 
   8   0  14      194.15      161.12     42.71 o 
  10   0  14      183.80      130.06     52.41 o 
 -37   1  14      208.02      165.00     42.71 o 
 -35   1  14      521.54      561.31     18.05 o 
 -33   1  14      554.42      583.01     14.21 o 
 -31   1  14      302.58      273.81     10.97 o 
 -29   1  14      458.19      467.31     10.95 o 
 -27   1  14     1672.51     1548.76     13.41 o 
 -25   1  14      617.56      592.07      9.15 o 
 -23   1  14      872.79      835.39      8.89 o 
 -21   1  14     1176.34     1365.18      9.28 o 
 -19   1  14      777.82      725.75      6.54 o 
 -17   1  14     2760.83     2750.11     10.20 o 
 -15   1  14      130.64      168.60      6.46 o 
 -13   1  14    12882.35    12465.55     35.90 o 
 -11   1  14     6332.48     6092.97     23.73 o 
  -9   1  14      420.10      434.58      8.59 o 
  -7   1  14     1356.72     1356.52     10.94 o 
  -5   1  14      491.77      499.11     14.29 o 
  -3   1  14      355.90      404.87     21.83 o 
  -1   1  14     1013.39     1087.78     22.02 o 
   1   1  14      468.48      412.18     17.62 o 
   3   1  14     1104.08     1273.26     24.01 o 
   5   1  14      628.68      554.33     21.26 o 
   7   1  14       90.26       95.31     21.48 o 
   9   1  14      150.38      102.08     22.41 o 
 -38   2  14       77.25       62.12     52.41 o 
 -36   2  14      419.23      430.08     25.37 o 
 -34   2  14      531.79      516.33     16.08 o 
 -32   2  14      145.54      126.49     12.00 o 
 -30   2  14        9.89        1.86      3.03 o 
 -28   2  14      252.99      261.31     11.11 o 
 -26   2  14     2901.40     2772.17     17.44 o 
 -24   2  14     4741.26     4294.22     20.20 o 
 -22   2  14      435.31      504.39      7.60 o 
 -20   2  14     1198.23     1186.18      9.52 o 
 -18   2  14      363.58      381.83      6.54 o 
 -16   2  14      703.19      739.08      7.90 o 
 -14   2  14      171.81      213.41      6.57 o 
 -12   2  14      319.56      313.86      7.18 o 
 -10   2  14     1752.45     1846.84     12.02 o 
  -8   2  14     2076.71     2005.26     15.24 o 
  -6   2  14     1230.55     1186.06     16.17 o 
  -4   2  14      323.43      475.33     12.11 o 
  -2   2  14      436.66      369.43     14.98 o 
   0   2  14      846.02      920.49     20.13 o 
   2   2  14      724.64      723.54     20.31 o 
   4   2  14      768.18      779.22     18.86 o 
   6   2  14      413.57      399.34     18.87 o 
   8   2  14       86.56       98.44     16.62 o 
  10   2  14      242.82      228.62     26.59 o 
 -37   3  14      254.62      226.63     25.01 o 
 -35   3  14      346.70      318.46     18.02 o 
 -33   3  14      286.36      255.88     13.54 o 
 -31   3  14       21.97        2.19      7.16 o 
 -29   3  14      730.30      787.20     12.55 o 
 -27   3  14     2100.62     1886.28     21.46 o 
 -25   3  14     1858.40     1915.98     15.51 o 
 -23   3  14     1002.46      944.51     11.30 o 
 -21   3  14     1991.85     2127.24     14.96 o 
 -19   3  14     4194.25     4277.08     18.87 o 
 -17   3  14       37.14       35.16      7.11 o 
 -15   3  14      166.35      120.18      7.15 o 
 -13   3  14     2360.29     2304.04     13.80 o 
 -11   3  14     3264.72     3380.70     15.49 o 
  -9   3  14     3478.59     3328.05     16.06 o 
  -7   3  14     1488.31     1475.67     14.49 o 
  -5   3  14     1432.10     1294.43     15.02 o 
  -3   3  14     1565.67     1510.75     15.10 o 
  -1   3  14      991.01     1052.91     16.44 o 
   1   3  14      159.50      144.89     13.16 o 
   3   3  14      811.38      913.82     18.74 o 
   5   3  14     1735.66     1686.24     23.92 o 
   7   3  14      848.91      859.78     21.78 o 
   9   3  14      338.90      329.59     20.74 o 
 -38   4  14      468.54      485.44     32.86 o 
 -36   4  14      110.05       75.61     17.25 o 
 -34   4  14      216.82      160.00     14.87 o 
 -32   4  14      659.47      724.38     15.91 o 
 -30   4  14      214.95      182.09     11.76 o 
 -28   4  14      982.25      979.32     14.11 o 
 -26   4  14     2211.35     2377.02     21.24 o 
 -24   4  14     1301.32     1273.99     15.93 o 
 -22   4  14     1942.77     2072.70     15.84 o 
 -20   4  14      754.21      707.70     11.88 o 
 -18   4  14     1429.67     1529.06     14.35 o 
 -16   4  14     1663.06     1627.63     13.75 o 
 -14   4  14      761.72      822.75     11.16 o 
 -12   4  14     3210.35     3384.25     25.50 o 
 -10   4  14     1194.50     1132.83     12.38 o 
  -8   4  14     5028.19     5035.64     21.88 o 
  -6   4  14     3200.56     2710.29     21.84 o 
  -4   4  14      207.18      250.08     11.86 o 
  -2   4  14      330.41      319.02     11.47 o 
   0   4  14      528.62      533.70     13.86 o 
   2   4  14     1077.59     1052.95     19.66 o 
   4   4  14     1201.35     1331.07     24.01 o 
   6   4  14      474.83      464.52     20.15 o 
   8   4  14      255.73      284.27     19.56 o 
 -35   5  14       15.86       -3.69      3.88 o 
 -33   5  14        5.03        0.76      5.25 o 
 -31   5  14      193.94      178.07     13.36 o 
 -29   5  14      880.21      961.78     15.19 o 
 -27   5  14      560.08      548.74     13.05 o 
 -25   5  14     1008.49     1067.81     20.82 o 
 -23   5  14     1879.30     1881.40     21.17 o 
 -21   5  14     2405.03     2454.37     20.33 o 
 -19   5  14     1512.69     1526.70     19.08 o 
 -17   5  14      380.20      368.60     13.63 o 
 -15   5  14     3346.92     3599.08     24.98 o 
 -13   5  14      246.21      211.20     11.30 o 
 -11   5  14      922.98     1031.75     13.57 o 
  -9   5  14     2220.49     2315.96     18.08 o 
  -7   5  14      727.89      733.13     14.11 o 
  -5   5  14     1021.95     1065.38     15.68 o 
  -3   5  14      425.40      447.24     13.40 o 
  -1   5  14      450.93      407.02     13.40 o 
   1   5  14      925.80     1061.29     20.04 o 
   3   5  14     1034.38     1127.15     21.46 o 
   5   5  14      402.97      354.44     19.36 o 
   7   5  14       18.54        1.47      6.16 o 
 -34   6  14        5.06       -4.02      7.88 o 
 -32   6  14       30.00       26.68     21.70 o 
 -30   6  14      202.35      177.40     14.45 o 
 -28   6  14      388.98      366.16     15.54 o 
 -26   6  14      768.16      843.63     18.80 o 
 -24   6  14     1836.16     1893.86     33.62 o 
 -22   6  14     3023.06     3250.68     30.07 o 
 -20   6  14     1485.13     1463.26     19.78 o 
 -18   6  14     1841.19     1895.54     23.26 o 
 -16   6  14      761.67      773.25     16.54 o 
 -14   6  14      781.97      737.18     16.10 o 
 -12   6  14     1427.96     1637.63     19.74 o 
 -10   6  14      496.55      449.97     11.95 o 
  -8   6  14     1096.92     1091.41     18.53 o 
  -6   6  14      719.00      804.24     14.84 o 
  -4   6  14      494.97      525.39     16.31 o 
  -2   6  14      695.77      662.74     15.68 o 
   0   6  14     1134.19     1213.80     20.93 o 
   2   6  14      659.00      625.79     21.89 o 
   4   6  14      292.74      292.82     24.61 o 
   6   6  14      100.49       81.89     23.35 o 
   8   6  14       11.80       -3.77      3.77 o 
 -33   7  14      111.07      109.48     29.06 o 
 -31   7  14       85.96       71.82     17.42 o 
 -29   7  14       29.41        9.25     14.38 o 
 -27   7  14      346.02      318.19     19.64 o 
 -25   7  14      719.07      784.03     19.24 o 
 -23   7  14      986.97     1046.51     22.50 o 
 -21   7  14      529.02      561.84     16.92 o 
 -19   7  14      557.39      570.92     18.66 o 
 -17   7  14      661.77      670.11     17.50 o 
 -15   7  14      746.85      874.57     17.59 o 
 -13   7  14      893.97      892.06     20.86 o 
 -11   7  14     1684.35     1672.76     21.08 o 
  -9   7  14      726.92      742.69     14.31 o 
  -7   7  14      745.05      822.59     17.12 o 
  -5   7  14      233.24      221.86     14.74 o 
  -3   7  14      246.96      266.45     15.03 o 
  -1   7  14      637.44      600.25     22.29 o 
   1   7  14      668.22      764.71     24.70 o 
   3   7  14      112.95       83.90     20.28 o 
   5   7  14      187.15      148.03     25.20 o 
 -30   8  14      304.27      275.55     18.25 o 
 -28   8  14      280.67      319.05     19.41 o 
 -26   8  14      507.46      525.89     20.21 o 
 -24   8  14      858.20      865.63     23.21 o 
 -22   8  14      569.68      613.61     20.31 o 
 -20   8  14       47.82       75.73     14.60 o 
 -18   8  14      301.57      380.97     14.97 o 
 -16   8  14     1919.99     2015.86     21.29 o 
 -14   8  14     1183.15     1322.71     21.30 o 
 -12   8  14      726.08      726.91     17.95 o 
 -10   8  14     2182.78     2384.67     23.19 o 
  -8   8  14      837.58      871.35     17.72 o 
  -6   8  14      150.94      116.30     13.37 o 
  -4   8  14       97.47       91.32     19.92 o 
  -2   8  14      390.37      414.16     25.58 o 
   0   8  14      984.35     1009.06     25.35 o 
   2   8  14      236.38      211.84     22.98 o 
   4   8  14      298.80      259.71     34.23 o 
 -27   9  14      322.48      293.30     21.28 o 
 -25   9  14       82.44       71.12     20.09 o 
 -23   9  14      525.31      485.52     19.98 o 
 -21   9  14      330.91      383.87     20.72 o 
 -19   9  14       20.29       27.73     14.58 o 
 -17   9  14      100.70      131.67     13.84 o 
 -15   9  14      810.28      909.49     20.89 o 
 -13   9  14      417.49      402.32     18.11 o 
 -11   9  14      578.19      636.02     20.04 o 
  -9   9  14      536.17      526.93     19.17 o 
  -7   9  14        8.94        1.86      6.42 o 
  -5   9  14       17.91       28.66     21.95 o 
  -3   9  14      698.15      756.18     22.60 o 
  -1   9  14      316.65      282.63     18.11 o 
   1   9  14      303.88      306.90     19.80 o 
 -26  10  14      175.11      161.12     46.59 o 
 -24  10  14      256.95      275.75     21.07 o 
 -22  10  14      486.17      451.76     20.42 o 
 -20  10  14       12.20        0.00      9.71 o 
 -18  10  14       30.71        0.54     12.43 o 
 -16  10  14      197.46      146.10     17.77 o 
 -14  10  14      550.94      588.56     22.95 o 
 -12  10  14      217.52      192.06     22.78 o 
 -10  10  14      220.79      231.53     20.20 o 
  -8  10  14      325.05      284.47     22.37 o 
  -6  10  14      245.10      253.61     24.52 o 
  -4  10  14      120.21      106.90     26.65 o 
  -2  10  14       90.55       62.55     25.18 o 
   0  10  14      135.13      106.77     44.65 o 
 -23  11  14      335.45      291.18     44.65 o 
 -21  11  14      386.70      409.42     35.65 o 
 -19  11  14        4.23       -3.78      5.10 o 
 -17  11  14       83.74      109.92     32.39 o 
 -15  11  14      844.79      849.74     40.91 o 
 -13  11  14      211.99      187.68     25.93 o 
 -11  11  14      519.53      525.31     26.52 o 
  -9  11  14     1252.79     1400.03     31.69 o 
  -7  11  14      582.30      686.97     34.26 o 
  -5  11  14      230.23      186.36     50.47 o 
 -37   1  15       51.33       34.12     21.54 o 
 -35   1  15       20.75       19.88     18.09 o 
 -33   1  15       97.49      116.40     11.31 o 
 -31   1  15      102.42      102.52     11.53 o 
 -29   1  15        3.41        2.72      4.68 o 
 -27   1  15      138.27      131.42      8.88 o 
 -25   1  15       94.91       97.51      8.47 o 
 -23   1  15      236.80      132.51      7.06 o 
 -21   1  15       92.62       48.26      5.88 o 
 -19   1  15      115.46      111.29      5.25 o 
 -17   1  15       59.56       75.82      5.22 o 
 -15   1  15     2117.74     1969.85     10.72 o 
 -13   1  15      142.19      180.34      6.37 o 
 -11   1  15      227.96      245.35      7.06 o 
  -9   1  15       83.87       64.35      7.28 o 
  -7   1  15      268.73      206.96     11.43 o 
  -5   1  15      232.62      218.91     21.96 o 
  -3   1  15      349.09      285.02     22.37 o 
  -1   1  15       87.76       64.06     24.71 o 
   1   1  15       16.24       26.21     15.10 o 
   3   1  15        0.15       23.23     17.93 o 
   5   1  15        8.49       37.99     39.65 o 
   7   1  15       13.14        9.71     48.53 o 
 -38   2  15       36.05       22.36     19.87 o 
 -36   2  15        2.08        2.36      3.80 o 
 -34   2  15       32.09       20.38     25.40 o 
 -32   2  15      673.12      737.50     14.21 o 
 -30   2  15        0.96        2.53     15.48 o 
 -28   2  15       71.97       63.86      9.12 o 
 -26   2  15        0.93        1.18      7.92 o 
 -24   2  15      157.05      128.61      8.41 o 
 -22   2  15      546.82      511.10      8.26 o 
 -20   2  15      147.69      133.39      6.65 o 
 -18   2  15        5.67        5.48      2.79 o 
 -16   2  15      461.01      451.39      7.46 o 
 -14   2  15      348.02      304.70      7.75 o 
 -12   2  15      366.34      352.66      8.12 o 
 -10   2  15      193.82      180.45      8.68 o 
  -8   2  15       45.62       53.64     10.81 o 
  -6   2  15      196.37      166.71     13.45 o 
  -4   2  15      237.21      143.47     16.25 o 
  -2   2  15       64.73       18.88     22.81 o 
   0   2  15        5.86        9.88     11.41 o 
   2   2  15        0.12        4.60      9.46 o 
   4   2  15      292.50      271.07     19.23 o 
   6   2  15      146.95      138.02     19.70 o 
   8   2  15       49.40       22.78     15.16 o 
 -37   3  15       28.18       40.67     30.95 o 
 -35   3  15       49.73       44.21     16.27 o 
 -33   3  15       36.00       26.78     13.94 o 
 -31   3  15      395.38      414.31     13.53 o 
 -29   3  15       53.84       41.81     10.07 o 
 -27   3  15        5.25       -1.11      4.02 o 
 -25   3  15      161.09      147.66      9.45 o 
 -23   3  15       23.17       13.44      9.15 o 
 -21   3  15      121.22      112.24      8.28 o 
 -19   3  15        8.58        1.46      2.99 o 
 -17   3  15      393.61      281.16      8.20 o 
 -15   3  15        0.16       15.26      8.05 o 
 -13   3  15       75.90       58.99      7.40 o 
 -11   3  15      172.25      190.21      8.40 o 
  -9   3  15      422.36      336.66     11.34 o 
  -7   3  15      155.82      140.30     11.53 o 
  -5   3  15      634.35      689.18     13.37 o 
  -3   3  15      102.36       87.92     12.41 o 
  -1   3  15        0.60       14.88     12.98 o 
   1   3  15       28.33        9.87      8.91 o 
   3   3  15      188.48      197.97     16.39 o 
   5   3  15       92.26      140.80     20.50 o 
   7   3  15        2.29        8.20     10.78 o 
 -38   4  15      128.95      126.18     40.77 o 
 -36   4  15        0.49       -5.82     19.41 o 
 -34   4  15       21.55       12.29     14.44 o 
 -32   4  15      154.01      187.49     13.86 o 
 -30   4  15       22.13       21.11     14.31 o 
 -28   4  15        2.99        2.92      3.51 o 
 -26   4  15       37.84       24.47     13.87 o 
 -24   4  15       29.43       34.23     10.05 o 
 -22   4  15        4.47        1.80      7.58 o 
 -20   4  15       98.47      118.03      9.83 o 
 -18   4  15       95.31       60.61      8.98 o 
 -16   4  15        0.22        3.28      3.92 o 
 -14   4  15      194.77      203.77      9.42 o 
 -12   4  15      175.27      185.10      9.39 o 
 -10   4  15       14.96        2.48      3.46 o 
  -8   4  15      573.97      628.04     12.82 o 
  -6   4  15      221.88      179.11     12.45 o 
  -4   4  15       17.19        4.09      3.67 o 
  -2   4  15      184.88      140.58     13.63 o 
   0   4  15       57.49       92.52     16.96 o 
   2   4  15        0.16        6.12      7.10 o 
   4   4  15       33.98       37.15     15.49 o 
   6   4  15      179.22      150.54     19.83 o 
   8   4  15       26.39        5.82     29.12 o 
 -37   5  15      175.27      133.94     52.41 o 
 -35   5  15       93.64       76.68     17.06 o 
 -33   5  15       28.37       23.13     13.53 o 
 -31   5  15      132.66      109.78     14.37 o 
 -29   5  15       69.61       74.73     13.27 o 
 -27   5  15      346.79      338.08     13.16 o 
 -25   5  15       69.29       72.83     11.16 o 
 -23   5  15       36.11       43.02     10.33 o 
 -21   5  15        0.31       -2.13      2.13 o 
 -19   5  15        5.07       -0.25      6.73 o 
 -17   5  15       39.52       34.33     13.11 o 
 -15   5  15       31.05       38.21     11.52 o 
 -13   5  15      300.83      295.91     12.40 o 
 -11   5  15      213.75      232.44     10.79 o 
  -9   5  15      368.05      324.14     13.28 o 
  -7   5  15      215.45      179.55     15.38 o 
  -5   5  15        3.96        0.49     18.05 o 
  -3   5  15       40.35        7.25      3.76 o 
  -1   5  15       29.05       -0.40      4.31 o 
   1   5  15       84.98       75.14     19.12 o 
   3   5  15       15.18       27.11     28.15 o 
   5   5  15      313.75      293.30     22.37 o 
   7   5  15      434.55      405.72     54.35 o 
 -34   6  15      501.86      503.94     18.51 o 
 -32   6  15        2.76        5.63      4.64 o 
 -30   6  15       21.77        2.53      5.90 o 
 -28   6  15       32.45        8.24     10.40 o 
 -26   6  15      116.72      115.53     15.90 o 
 -24   6  15      212.38      220.85     16.96 o 
 -22   6  15      486.77      447.81     15.90 o 
 -20   6  15      194.96      212.56     16.68 o 
 -18   6  15      384.59      350.18     14.83 o 
 -16   6  15       13.62       -1.29      3.16 o 
 -14   6  15       64.25       63.80     11.38 o 
 -12   6  15       31.94       17.34      7.98 o 
 -10   6  15       66.56       51.14     15.17 o 
  -8   6  15       58.52       76.87     11.64 o 
  -6   6  15       26.07       18.07     12.73 o 
  -4   6  15      125.88      112.90     16.03 o 
  -2   6  15      284.51      336.58     17.44 o 
   0   6  15       10.26        6.86      7.26 o 
   4   6  15        1.52        1.16      3.77 o 
 -33   7  15        1.97       -1.62      7.90 o 
 -31   7  15      200.92      218.03     16.65 o 
 -29   7  15        6.75        3.68     16.91 o 
 -27   7  15      319.25      356.84     17.60 o 
 -25   7  15      480.27      526.41     19.99 o 
 -23   7  15      492.26      544.24     18.21 o 
 -21   7  15      245.70      247.51     16.07 o 
 -19   7  15       48.03       40.74     14.20 o 
 -17   7  15       52.17       59.22     15.42 o 
 -15   7  15      424.40      470.68     16.28 o 
 -13   7  15       80.71       58.82     14.88 o 
 -11   7  15       61.55       12.20     12.99 o 
  -9   7  15       91.19       39.22     17.45 o 
  -7   7  15      396.14      460.38     17.23 o 
  -5   7  15       81.29       63.99     15.60 o 
  -3   7  15       23.85        9.03      9.82 o 
  -1   7  15       11.19        3.35     13.03 o 
   1   7  15       35.48       26.22     22.47 o 
   3   7  15       16.72       -4.04     17.22 o 
 -32   8  15        6.53       -3.88     15.53 o 
 -30   8  15        0.34        2.28     12.45 o 
 -28   8  15       34.54       28.79     18.57 o 
 -26   8  15       99.09       76.20     22.00 o 
 -24   8  15       64.96       38.71     19.84 o 
 -22   8  15      589.76      616.93     18.98 o 
 -20   8  15     1297.01     1358.27     22.19 o 
 -18   8  15      947.35     1063.32     18.76 o 
 -16   8  15      519.85      556.85     18.18 o 
 -14   8  15      138.90      164.84     17.32 o 
 -12   8  15        6.10        3.30      4.60 o 
 -10   8  15        9.32       17.02     13.89 o 
  -8   8  15       97.79      108.43     16.22 o 
  -6   8  15       19.36       31.86     14.98 o 
  -4   8  15        6.52       -0.59      5.63 o 
  -2   8  15      121.90       78.06     25.20 o 
   0   8  15       99.30      114.33     21.95 o 
   2   8  15       69.42       11.54     14.67 o 
 -27   9  15       11.41       -1.78     25.02 o 
 -25   9  15       11.80        1.74     20.22 o 
 -23   9  15        2.73       -3.88      9.61 o 
 -21   9  15      447.03      468.90     21.45 o 
 -19   9  15      453.53      481.59     17.83 o 
 -17   9  15       33.98       32.45     15.78 o 
 -15   9  15       34.69       40.13     19.99 o 
 -13   9  15       20.06        5.16      7.02 o 
 -11   9  15       47.05       54.21     18.08 o 
  -9   9  15       58.64      104.04     17.28 o 
  -7   9  15      233.11      248.95     19.76 o 
  -5   9  15       11.77       21.35     60.18 o 
  -3   9  15       32.90        3.74     11.30 o 
  -1   9  15       19.56       14.83     11.13 o 
 -24  10  15        0.66       -1.94     36.88 o 
 -22  10  15       19.86       27.20     27.30 o 
 -20  10  15        4.56        3.88     56.30 o 
 -18  10  15       50.47       10.97     10.94 o 
 -16  10  15      145.42      145.89     19.94 o 
 -14  10  15       34.72        3.51      9.52 o 
 -12  10  15       32.79       19.51     25.97 o 
 -10  10  15        2.06       13.79     10.91 o 
  -8  10  15       28.82       34.57     19.83 o 
  -6  10  15       21.72        0.79      7.53 o 
  -4  10  15       87.14       55.00     39.44 o 
 -21  11  15       52.48       36.21     26.21 o 
 -19  11  15        1.11       -7.76     19.41 o 
 -17  11  15       92.44       50.47     42.71 o 
 -15  11  15       17.83        2.78     13.53 o 
 -13  11  15      172.94      138.74     26.77 o 
 -11  11  15      162.72      204.20     37.73 o 
 -38   0  16      231.00      141.71     40.77 o 
 -36   0  16      622.38      664.95     33.19 o 
 -34   0  16     1025.87     1124.45     26.14 o 
 -32   0  16      524.26      479.05     21.90 o 
 -30   0  16      495.84      436.87     19.78 o 
 -28   0  16       47.84       64.10     13.99 o 
 -26   0  16     5271.78     4924.28     37.83 o 
 -24   0  16    10271.87     9555.01     35.49 o 
 -22   0  16     1387.01     1258.78     13.87 o 
 -20   0  16     5009.85     5388.03     23.95 o 
 -18   0  16      811.23      779.90     10.67 o 
 -16   0  16      139.30      166.12     11.18 o 
 -14   0  16       14.48       29.74      9.41 o 
 -12   0  16       89.58       76.58     11.40 o 
 -10   0  16     1895.44     1791.41     17.30 o 
  -8   0  16     3172.15     3331.46     35.89 o 
  -6   0  16     1574.82     1551.04     44.65 o 
  -4   0  16      305.72      347.48     34.94 o 
  -2   0  16      259.47      316.42     36.88 o 
   0   0  16     1112.98     1056.03     44.65 o 
   2   0  16      381.08      357.19     38.82 o 
   4   0  16      154.48      184.42     44.65 o 
   6   0  16       45.34        3.88     33.00 o 
 -37   1  16      307.31      291.96     19.60 o 
 -35   1  16      504.45      516.65     16.62 o 
 -33   1  16      316.13      282.61     14.76 o 
 -31   1  16      417.97      474.80     12.27 o 
 -29   1  16      431.43      436.45     11.63 o 
 -27   1  16     1530.80     1424.94     13.61 o 
 -25   1  16      899.82      809.55     10.30 o 
 -23   1  16     3006.60     2950.85     15.47 o 
 -21   1  16     1338.38     1351.12      9.34 o 
 -19   1  16     3386.35     3210.24     12.59 o 
 -17   1  16       83.68      112.03      6.76 o 
 -15   1  16      743.23      657.75      8.22 o 
 -13   1  16     3432.81     3240.69     14.98 o 
 -11   1  16     2813.35     3037.45     16.58 o 
  -9   1  16      682.89      621.50     10.96 o 
  -7   1  16     2032.00     2004.72     21.90 o 
  -5   1  16      691.36      684.27     25.97 o 
  -3   1  16      452.43      526.83     30.09 o 
  -1   1  16      524.34      555.92     28.11 o 
   1   1  16      153.07      153.33     26.74 o 
   3   1  16      397.33      448.83     47.56 o 
   5   1  16      225.98      203.17     32.86 o 
   7   1  16      107.03       62.12     44.65 o 
 -38   2  16      272.31      226.05     20.97 o 
 -36   2  16      311.55      288.38     18.32 o 
 -34   2  16      445.35      409.34     13.49 o 
 -32   2  16      955.18     1008.58     16.33 o 
 -30   2  16      874.05      857.97     13.70 o 
 -28   2  16      420.21      448.94     10.74 o 
 -26   2  16     1285.22     1192.10     13.00 o 
 -24   2  16     1056.40     1209.92     11.08 o 
 -22   2  16      514.67      531.55      8.00 o 
 -20   2  16     1433.32     1440.45     11.20 o 
 -18   2  16      688.32      756.37      8.89 o 
 -16   2  16     1022.40     1025.99      9.73 o 
 -14   2  16     3680.81     3816.88     15.67 o 
 -12   2  16     6375.92     6593.02     23.62 o 
 -10   2  16     1551.07     1661.87     18.04 o 
  -8   2  16     1508.73     1310.76     17.34 o 
  -6   2  16     2570.88     2459.18     30.22 o 
  -4   2  16      660.32      745.67     48.53 o 
  -2   2  16       47.19       27.18     48.53 o 
   0   2  16      486.08      522.89     19.35 o 
   2   2  16      683.00      668.55     26.62 o 
   4   2  16      521.92      546.17     20.49 o 
   6   2  16      287.55      269.65     22.56 o 
 -37   3  16      220.85      166.67     17.14 o 
 -35   3  16      421.05      421.32     18.69 o 
 -33   3  16       23.26       25.85     14.72 o 
 -31   3  16       79.52       64.14     11.69 o 
 -29   3  16     1336.92     1309.22     16.87 o 
 -27   3  16      455.49      457.98     12.42 o 
 -25   3  16      764.21      822.74     12.78 o 
 -23   3  16      602.90      543.29     11.01 o 
 -21   3  16      139.88      186.23      8.50 o 
 -19   3  16     1507.12     1481.57     12.97 o 
 -17   3  16      884.02      972.52     11.88 o 
 -15   3  16     1604.14     1603.31     12.80 o 
 -13   3  16     2454.19     2485.92     17.80 o 
 -11   3  16     3603.59     3882.56     18.54 o 
  -9   3  16     1246.44     1175.37     16.40 o 
  -7   3  16      510.84      596.21     17.66 o 
  -5   3  16      980.95      847.59     16.77 o 
  -3   3  16      387.94      442.05     17.90 o 
  -1   3  16      225.82      179.41     19.12 o 
   1   3  16      713.58      799.40     23.01 o 
   3   3  16      977.35     1096.72     27.13 o 
   5   3  16      362.52      348.43     23.76 o 
   7   3  16      145.07       77.65     44.65 o 
 -38   4  16      279.59      244.59     50.47 o 
 -36   4  16      147.43      136.52     18.65 o 
 -34   4  16       31.78        3.47      5.19 o 
 -32   4  16       37.91        5.34      6.03 o 
 -30   4  16       32.39       16.82     14.92 o 
 -28   4  16      553.34      600.32     17.11 o 
 -26   4  16     1400.31     1427.35     18.21 o 
 -24   4  16     1874.02     2016.46     17.06 o 
 -22   4  16     1372.82     1444.44     15.68 o 
 -20   4  16       16.76       24.75     10.17 o 
 -18   4  16     1466.22     1456.16     14.36 o 
 -16   4  16     1154.91     1102.26     13.74 o 
 -14   4  16      826.73     1000.89     12.83 o 
 -12   4  16     1981.17     1912.27     16.12 o 
 -10   4  16      731.86      854.55     15.83 o 
  -8   4  16      781.27      726.46     18.15 o 
  -6   4  16      659.75      691.17     16.54 o 
  -4   4  16      379.77      430.64     17.53 o 
  -2   4  16      233.33      181.36     17.43 o 
   0   4  16      341.87      351.30     20.35 o 
   2   4  16      782.35      776.80     24.98 o 
   4   4  16      651.66      696.08     29.98 o 
   6   4  16      371.74      318.36     52.41 o 
 -37   5  16      407.73      396.01     46.59 o 
 -35   5  16      386.46      374.42     17.21 o 
 -33   5  16      373.26      383.18     16.08 o 
 -31   5  16      123.00      115.45     13.17 o 
 -29   5  16      434.47      441.20     13.43 o 
 -27   5  16     1056.83     1030.77     17.54 o 
 -25   5  16     2324.16     2561.38     24.94 o 
 -23   5  16     1099.66     1150.93     17.14 o 
 -21   5  16      961.40      978.55     15.10 o 
 -19   5  16     1265.37     1263.99     16.93 o 
 -17   5  16      914.68      997.80     15.69 o 
 -15   5  16     1415.46     1555.66     17.42 o 
 -13   5  16     1624.05     1653.29     15.40 o 
 -11   5  16     2355.82     2434.03     23.30 o 
  -9   5  16      927.34      943.60     17.31 o 
  -7   5  16      743.18      868.56     21.01 o 
  -5   5  16      513.85      468.80     18.77 o 
  -3   5  16      164.68      187.74     17.43 o 
  -1   5  16      318.36      245.67     23.42 o 
   1   5  16      427.60      522.00     27.06 o 
   3   5  16      286.12      264.66     26.46 o 
 -34   6  16      786.39      809.42     19.58 o 
 -32   6  16      681.41      739.39     17.96 o 
 -30   6  16      117.25       73.68     16.92 o 
 -28   6  16      272.44      275.39     15.29 o 
 -26   6  16     1337.89     1474.78     21.77 o 
 -24   6  16      874.85      813.20     20.78 o 
 -22   6  16      684.22      725.70     18.13 o 
 -20   6  16      529.09      521.08     14.83 o 
 -18   6  16     1276.94     1376.45     18.47 o 
 -16   6  16     1610.08     1613.21     18.79 o 
 -14   6  16     1003.32     1085.90     16.85 o 
 -12   6  16      223.51      225.38     15.30 o 
 -10   6  16      835.56      856.05     16.27 o 
  -8   6  16      982.27      929.33     21.19 o 
  -6   6  16      174.39      167.12     16.20 o 
  -4   6  16       19.14       17.20     16.90 o 
  -2   6  16      148.57      180.04     24.49 o 
   0   6  16      376.05      332.13     31.48 o 
   2   6  16      181.39      132.55     27.48 o 
 -33   7  16      114.56       88.33     28.83 o 
 -31   7  16       79.88       66.48     17.06 o 
 -29   7  16       81.48       72.71     17.18 o 
 -27   7  16       15.04       -4.11     15.63 o 
 -25   7  16       58.76       60.19     16.83 o 
 -23   7  16      572.25      584.40     25.64 o 
 -21   7  16      916.65      953.13     20.23 o 
 -19   7  16      401.34      384.06     17.67 o 
 -17   7  16      218.00      208.42     16.90 o 
 -15   7  16      102.59      120.93     13.45 o 
 -13   7  16       71.69       52.24     15.05 o 
 -11   7  16       38.44       31.37     14.50 o 
  -9   7  16       93.85      130.21     17.58 o 
  -7   7  16       13.70        4.91     17.06 o 
  -5   7  16        6.68        2.46     11.98 o 
  -3   7  16      311.92      352.17     22.29 o 
  -1   7  16      190.03      144.94     21.95 o 
   1   7  16      127.45      150.50     31.71 o 
 -32   8  16      156.48      133.94     48.53 o 
 -30   8  16      128.32      110.74     21.14 o 
 -28   8  16      121.93      124.56     20.69 o 
 -26   8  16      249.05      224.56     20.11 o 
 -24   8  16      712.91      789.40     24.41 o 
 -22   8  16     2074.55     2206.84     29.57 o 
 -20   8  16     1374.03     1474.52     21.54 o 
 -18   8  16      308.95      282.55     18.05 o 
 -16   8  16      260.18      241.04     18.13 o 
 -14   8  16      531.07      536.83     18.71 o 
 -12   8  16      388.67      347.69     18.02 o 
 -10   8  16      507.81      535.59     19.56 o 
  -8   8  16      567.27      526.67     21.98 o 
  -6   8  16      787.94      876.49     20.63 o 
  -4   8  16      410.66      382.32     23.39 o 
  -2   8  16      506.34      539.21     29.32 o 
   0   8  16      454.43      367.08     36.36 o 
 -27   9  16      356.05      342.70     22.00 o 
 -25   9  16      563.27      569.67     24.50 o 
 -23   9  16      726.35      738.11     28.82 o 
 -21   9  16      879.88     1035.07     23.12 o 
 -19   9  16      112.56       76.97     16.20 o 
 -17   9  16      304.17      333.18     19.13 o 
 -15   9  16      570.75      575.66     20.68 o 
 -13   9  16      284.54      300.63     21.68 o 
 -11   9  16     1197.50     1136.84     24.44 o 
  -9   9  16     2270.46     2488.93     30.84 o 
  -7   9  16     1111.07     1207.13     25.96 o 
  -5   9  16      360.10      384.00     25.21 o 
  -3   9  16      213.75      186.35     29.42 o 
 -24  10  16      359.63      377.05     27.17 o 
 -22  10  16      222.64      187.57     29.00 o 
 -20  10  16       11.43       14.83     23.71 o 
 -18  10  16        6.32        1.41      6.60 o 
 -16  10  16      127.68      117.28     20.97 o 
 -14  10  16      160.97      113.82     23.98 o 
 -12  10  16      213.85      144.52     26.42 o 
 -10  10  16     1273.69     1396.80     31.08 o 
  -8  10  16      892.63      909.28     33.59 o 
 -21  11  16      158.68      166.95     44.65 o 
 -15  11  16      205.11      182.48     40.77 o 
 -13  11  16       62.38       71.83     58.24 o 
 -39   1  17        1.16        1.16      3.88 o 
 -37   1  17        4.84        8.43    118.24 o 
 -35   1  17        8.64        2.69      6.75 o 
 -33   1  17      133.09      131.47     13.57 o 
 -31   1  17        0.44        6.98     10.66 o 
 -29   1  17       86.93       79.79     10.68 o 
 -27   1  17       78.32       65.55      9.09 o 
 -25   1  17       15.88        0.96      3.71 o 
 -23   1  17       70.91       68.12      7.04 o 
 -21   1  17       49.71       34.37      6.90 o 
 -19   1  17       42.69       44.52      6.42 o 
 -17   1  17      935.86      890.11     10.21 o 
 -15   1  17     3254.74     3174.88     14.75 o 
 -13   1  17     2286.30     2191.11     14.28 o 
 -11   1  17        0.14       -0.79      1.53 o 
  -9   1  17        0.43       -4.26      8.22 o 
  -7   1  17       48.61       39.08     20.05 o 
  -5   1  17      364.90      313.87     26.08 o 
  -3   1  17       69.57      108.40     24.27 o 
  -1   1  17        2.10        3.78     40.56 o 
   3   1  17      192.78      179.34     31.21 o 
   5   1  17       27.45        3.88     27.18 o 
 -38   2  17       77.54       48.33     21.03 o 
 -36   2  17        1.79        9.70     15.68 o 
 -34   2  17        8.41        2.96      9.44 o 
 -32   2  17       17.75       22.91     10.46 o 
 -30   2  17        0.27       -1.77      7.45 o 
 -28   2  17        2.59        2.92      4.13 o 
 -26   2  17        3.78       -4.54      6.64 o 
 -24   2  17      404.61      383.89      8.65 o 
 -22   2  17      460.39      371.52      8.38 o 
 -20   2  17        1.17       -0.91      4.67 o 
 -18   2  17      125.57      115.07      7.07 o 
 -16   2  17      118.63       83.15      7.55 o 
 -14   2  17     1692.78     1703.54     13.57 o 
 -12   2  17      120.02      126.54      8.29 o 
 -10   2  17        0.14       -0.63      1.87 o 
  -8   2  17      434.59      360.99     16.20 o 
  -6   2  17      263.35      305.67     33.97 o 
  -4   2  17       59.60       39.09     23.21 o 
  -2   2  17       24.35       23.29     27.18 o 
   0   2  17        3.45       39.27     21.73 o 
   2   2  17        2.34        4.42      9.06 o 
   4   2  17        4.02       13.77     20.23 o 
 -37   3  17        5.13       15.43     34.24 o 
 -35   3  17       96.45       93.50     14.99 o 
 -33   3  17       11.53       11.16     10.62 o 
 -31   3  17      225.60      236.03     14.52 o 
 -29   3  17        1.98        2.70      3.21 o 
 -27   3  17       37.08       29.51     15.15 o 
 -25   3  17       94.19       79.86      9.84 o 
 -23   3  17      604.36      595.19     10.54 o 
 -21   3  17      192.35      148.65      8.23 o 
 -19   3  17       15.21       22.12      7.26 o 
 -17   3  17        9.31        6.45      4.64 o 
 -15   3  17      149.74      107.37      8.59 o 
 -13   3  17      158.76      139.64      8.77 o 
 -11   3  17      106.28      117.07     12.07 o 
  -9   3  17      332.99      291.01     16.78 o 
  -7   3  17       23.66       24.78     16.00 o 
  -5   3  17       94.42       58.03     17.16 o 
  -3   3  17       16.80       30.24     27.10 o 
  -1   3  17        0.14        8.84     11.46 o 
   1   3  17       57.20       93.13     23.05 o 
   3   3  17        0.57        8.90     15.80 o 
 -38   4  17       35.67       52.41     48.53 o 
 -36   4  17      302.49      308.34     19.46 o 
 -34   4  17      299.78      337.20     15.52 o 
 -32   4  17       16.18       13.22      7.45 o 
 -30   4  17      253.93      269.79     15.71 o 
 -28   4  17       13.15       11.92     10.17 o 
 -26   4  17       50.87       61.24     11.00 o 
 -24   4  17      228.05      220.76     10.89 o 
 -22   4  17        9.85        0.40      3.33 o 
 -20   4  17        6.41        3.39      3.08 o 
 -18   4  17        9.43        5.87      3.44 o 
 -16   4  17       27.94       30.48     10.12 o 
 -14   4  17       10.62       -3.56     15.23 o 
 -12   4  17      156.13      141.08     11.55 o 
 -10   4  17      352.10      393.19     17.43 o 
  -8   4  17      123.98      130.08     17.98 o 
  -6   4  17        0.15       -4.31      5.09 o 
  -4   4  17        2.49        0.78      5.60 o 
   0   4  17        4.85       13.59     23.01 o 
   2   4  17        1.82        1.74      6.72 o 
   4   4  17       25.61       17.47    205.77 o 
 -37   5  17       39.55       60.28     32.03 o 
 -35   5  17       78.98       78.80     17.47 o 
 -33   5  17       62.81       47.49     15.89 o 
 -31   5  17      210.90      212.97     16.15 o 
 -29   5  17       34.82       34.18     17.70 o 
 -27   5  17      146.57      146.72     13.40 o 
 -25   5  17      162.05      203.49     13.49 o 
 -23   5  17      289.59      269.59     13.34 o 
 -21   5  17        3.93       -3.07      7.90 o 
 -19   5  17       15.58       -3.28      4.80 o 
 -17   5  17       43.62       29.82     14.77 o 
 -15   5  17      405.74      476.72     13.37 o 
 -13   5  17       95.66       64.67     14.99 o 
 -11   5  17       92.75      110.56     15.73 o 
  -9   5  17      157.90      164.77     16.20 o 
  -7   5  17       70.50       47.83     15.10 o 
  -5   5  17       59.29       49.94     21.55 o 
  -3   5  17       17.42       17.20     20.95 o 
  -1   5  17        0.91       -5.62     19.59 o 
   1   5  17        6.62        1.94      1.94 o 
 -36   6  17       62.58       33.00     29.12 o 
 -34   6  17      118.58      134.29     18.07 o 
 -32   6  17        4.57       -1.28     14.63 o 
 -30   6  17       19.35        1.95      8.71 o 
 -28   6  17       84.16       47.26     17.23 o 
 -26   6  17       11.62        3.01     18.77 o 
 -22   6  17       16.92       -3.86      7.46 o 
 -20   6  17        0.40       -4.51      5.76 o 
 -18   6  17       38.65       60.96     14.46 o 
 -16   6  17      354.55      378.10     14.00 o 
 -14   6  17      102.35      108.72     14.77 o 
 -12   6  17        0.92        3.38      3.77 o 
 -10   6  17       65.84       74.82     14.03 o 
  -8   6  17        2.69       14.14     19.15 o 
  -6   6  17      242.71      217.65     19.06 o 
  -4   6  17       13.22       12.48     13.98 o 
  -2   6  17       59.30       49.58     32.33 o 
   0   6  17       13.17       19.41     52.41 o 
 -33   7  17       73.06       46.62     46.68 o 
 -31   7  17       74.06       68.06     18.61 o 
 -29   7  17       56.94       44.87     26.48 o 
 -27   7  17       29.52       10.09     18.64 o 
 -25   7  17       16.01        1.24      3.84 o 
 -23   7  17       28.38       22.78     19.92 o 
 -21   7  17       17.24       27.74     17.26 o 
 -19   7  17       47.98       22.75      9.44 o 
 -17   7  17      147.01      176.47     14.59 o 
 -15   7  17      151.12      152.25     15.51 o 
 -13   7  17       42.92       36.62     15.48 o 
 -11   7  17      378.57      444.62     16.19 o 
  -9   7  17       11.98       32.85     15.70 o 
  -7   7  17      235.78      245.06     18.46 o 
  -5   7  17        2.22       -7.76     27.18 o 
  -3   7  17       20.16       14.85     44.09 o 
 -30   8  17       78.52       61.42     18.92 o 
 -28   8  17       21.30        5.21     10.18 o 
 -26   8  17       24.74       28.34     29.12 o 
 -24   8  17      260.76      319.25     21.32 o 
 -22   8  17        9.53       14.11      7.36 o 
 -20   8  17       63.89       66.05     18.34 o 
 -18   8  17       14.45        3.50      3.92 o 
 -16   8  17       11.37       17.67     11.76 o 
 -14   8  17      121.81      128.75     17.84 o 
 -12   8  17       38.35       -1.08      4.83 o 
 -10   8  17        3.62       13.07      9.96 o 
  -8   8  17       24.88        7.65     19.37 o 
  -6   8  17       41.48       35.17     65.04 o 
  -4   8  17       32.24       28.39     36.36 o 
  -2   8  17       39.07       38.82     66.00 o 
 -27   9  17        2.15        3.88    112.59 o 
 -25   9  17       49.63       53.16     27.35 o 
 -23   9  17      116.08      108.64     19.85 o 
 -21   9  17      107.31      137.15     17.18 o 
 -19   9  17       28.44       19.40     17.90 o 
 -17   9  17        0.78       -0.20      5.50 o 
 -15   9  17        6.36       -0.73     12.57 o 
 -13   9  17        3.18        3.88     23.29 o 
 -11   9  17       20.66       15.65     10.47 o 
  -9   9  17       14.41       12.61     16.28 o 
  -7   9  17      226.58      212.11     26.43 o 
 -24  10  17       21.27        7.76     40.77 o 
 -22  10  17      235.46      238.77     46.59 o 
 -20  10  17      419.72      376.93     26.03 o 
 -18  10  17      125.21      131.61     20.24 o 
 -14  10  17       11.87       19.41     52.41 o 
 -12  10  17       10.89       -0.20     26.89 o 
 -10  10  17      113.18      132.00     50.47 o 
 -38   0  18      538.05      520.59     25.78 o 
 -36   0  18      507.68      426.12     31.57 o 
 -34   0  18      593.83      550.90     24.49 o 
 -32   0  18      315.18      291.02     29.32 o 
 -30   0  18     1617.02     1588.71     28.02 o 
 -28   0  18     1020.33     1101.51     20.12 o 
 -26   0  18     1866.46     1864.98     29.14 o 
 -24   0  18     1195.98     1258.44     17.93 o 
 -22   0  18     2338.09     2488.87     17.80 o 
 -20   0  18     2713.06     2691.67     19.54 o 
 -18   0  18      699.66      719.12     13.86 o 
 -16   0  18      818.87      856.02     14.60 o 
 -14   0  18     2301.93     2546.92     20.73 o 
 -12   0  18     2230.83     2129.00     22.52 o 
 -10   0  18     1745.99     1879.58     47.56 o 
  -8   0  18     2265.78     2255.71     56.30 o 
  -6   0  18     3599.96     3472.86     64.06 o 
  -4   0  18     1705.59     1890.76     56.30 o 
  -2   0  18      165.10      114.53     33.00 o 
   0   0  18      274.93      219.36     44.65 o 
   2   0  18      641.40      696.90     50.47 o 
 -39   1  18      115.77       85.56     23.13 o 
 -37   1  18      489.72      448.82     20.43 o 
 -35   1  18      224.08      210.82     18.23 o 
 -33   1  18       94.02      126.00     15.20 o 
 -31   1  18       19.68       11.13      5.63 o 
 -29   1  18     1075.56     1062.97     17.06 o 
 -27   1  18      750.26      748.78     12.03 o 
 -25   1  18      542.24      543.82      9.96 o 
 -23   1  18     1307.33     1329.84     11.45 o 
 -21   1  18      666.73      665.74     10.22 o 
 -19   1  18     1972.63     1989.84     12.99 o 
 -17   1  18      135.74      157.04      7.80 o 
 -15   1  18       69.42       51.25      8.27 o 
 -13   1  18      537.16      506.15     10.64 o 
 -11   1  18     1099.72     1277.69     16.04 o 
  -9   1  18      885.87      850.01     28.11 o 
  -7   1  18     1273.45     1368.77     33.61 o 
  -5   1  18      626.90      617.45     31.48 o 
  -3   1  18      502.45      528.04     32.94 o 
  -1   1  18      133.20      108.71     27.45 o 
   1   1  18      204.27      174.79     33.61 o 
 -38   2  18      180.63      179.04     21.55 o 
 -36   2  18      174.44      153.04     17.06 o 
 -34   2  18       62.31       66.28     15.35 o 
 -32   2  18       13.33        4.38      9.85 o 
 -30   2  18      161.20      183.09     11.29 o 
 -28   2  18      124.99      132.59     10.20 o 
 -26   2  18     1338.78     1223.83     13.06 o 
 -24   2  18     3414.03     3657.34     17.64 o 
 -22   2  18     1804.87     1823.93     13.34 o 
 -20   2  18      165.33      188.27      8.21 o 
 -18   2  18      787.18      789.16      9.56 o 
 -16   2  18      176.54      155.09      8.79 o 
 -14   2  18       10.59        0.73      3.67 o 
 -12   2  18      238.96      232.41     11.85 o 
 -10   2  18      492.63      550.12     17.66 o 
  -8   2  18      519.88      463.95     22.36 o 
  -6   2  18      515.68      639.45     29.49 o 
  -4   2  18       88.66      108.19     27.35 o 
  -2   2  18       23.25       38.06     32.62 o 
   0   2  18      271.61      225.60     28.83 o 
   2   2  18      301.08      350.42     32.94 o 
 -39   3  18      216.19      149.47     54.35 o 
 -37   3  18      494.53      470.63     19.94 o 
 -35   3  18      815.37      854.08     18.96 o 
 -33   3  18      468.26      502.78     15.93 o 
 -31   3  18      787.10      873.92     16.38 o 
 -29   3  18      601.39      532.27     13.34 o 
 -27   3  18      342.35      384.98     10.94 o 
 -25   3  18     2798.78     2803.07     17.61 o 
 -23   3  18     2078.60     2139.51     15.66 o 
 -21   3  18     1329.20     1367.79     15.20 o 
 -19   3  18     1987.93     1922.89     15.27 o 
 -17   3  18      505.93      587.15     10.23 o 
 -15   3  18      900.50      880.77     11.93 o 
 -13   3  18     2937.81     3222.32     28.16 o 
 -11   3  18     1836.50     1698.74     23.73 o 
  -9   3  18      429.57      452.58     18.25 o 
  -7   3  18      726.69      778.01     25.01 o 
  -5   3  18      386.01      364.76     28.83 o 
  -3   3  18       40.17       76.76     25.37 o 
  -1   3  18      173.43      139.64     29.49 o 
   1   3  18      302.92      323.38     32.24 o 
 -38   4  18      332.22      332.30     32.24 o 
 -36   4  18     1160.08     1323.41     25.46 o 
 -34   4  18     1446.07     1603.02     21.02 o 
 -32   4  18     1415.87     1514.21     23.57 o 
 -30   4  18      444.45      466.79     15.65 o 
 -28   4  18      285.95      271.42     14.73 o 
 -26   4  18      606.77      623.97     12.91 o 
 -24   4  18      985.92      992.65     13.68 o 
 -22   4  18      708.76      713.68     13.14 o 
 -20   4  18      507.85      583.13     11.83 o 
 -18   4  18     1893.15     1813.31     15.65 o 
 -16   4  18     1523.49     1680.47     18.93 o 
 -14   4  18     2292.49     2496.19     21.24 o 
 -12   4  18     3004.16     2963.14     33.66 o 
 -10   4  18      954.33     1151.29     22.73 o 
  -8   4  18      489.59      347.45     19.12 o 
  -6   4  18      398.90      457.12     31.35 o 
  -4   4  18       17.24        1.94      5.82 o 
  -2   4  18      118.73      121.99     33.99 o 
   0   4  18      352.98      372.58     26.85 o 
 -37   5  18      576.07      584.41     34.32 o 
 -35   5  18      956.55     1016.22     21.86 o 
 -33   5  18      243.02      223.01     16.08 o 
 -31   5  18      137.45      115.91     14.23 o 
 -29   5  18      416.21      427.93     16.68 o 
 -27   5  18       21.58        3.29      7.00 o 
 -25   5  18      209.92      202.89     13.39 o 
 -23   5  18      208.14      193.98     13.76 o 
 -21   5  18      216.86      220.84     14.09 o 
 -19   5  18      774.47      799.07     16.05 o 
 -17   5  18      596.05      702.51     14.45 o 
 -15   5  18      252.50      236.63     12.09 o 
 -13   5  18     1095.48     1298.23     21.46 o 
 -11   5  18     1367.54     1372.27     24.38 o 
  -9   5  18      365.93      488.10     23.84 o 
  -7   5  18        9.66        0.43      4.68 o 
  -5   5  18      138.77      123.95     23.83 o 
  -3   5  18      381.97      416.30     34.98 o 
  -1   5  18      245.44      236.83     34.23 o 
 -34   6  18      171.28      129.37     23.12 o 
 -32   6  18      190.59      179.80     18.78 o 
 -30   6  18       13.92        2.39     11.06 o 
 -28   6  18      155.90      142.98     17.34 o 
 -26   6  18      305.77      278.57     18.62 o 
 -24   6  18      500.84      475.96     16.83 o 
 -22   6  18      831.75      923.24     18.22 o 
 -20   6  18      110.10       94.93     15.57 o 
 -18   6  18       22.50       13.26     11.60 o 
 -16   6  18      295.49      279.53     12.57 o 
 -14   6  18      312.79      293.12     17.95 o 
 -12   6  18      612.45      658.90     21.25 o 
 -10   6  18      549.34      583.02     19.14 o 
  -8   6  18      281.19      288.66     20.51 o 
  -6   6  18      541.99      570.48     23.66 o 
  -4   6  18      310.63      239.89     27.06 o 
  -2   6  18      179.92      193.44     32.86 o 
 -33   7  18      170.88      174.71     44.65 o 
 -31   7  18       45.97       47.09     18.13 o 
 -29   7  18       48.87       32.86     29.85 o 
 -27   7  18      516.66      501.41     24.98 o 
 -25   7  18      822.89      910.69     20.20 o 
 -23   7  18      311.92      266.49     16.05 o 
 -21   7  18      281.56      302.71     17.14 o 
 -19   7  18       43.00        3.13      7.60 o 
 -17   7  18       73.31       43.51     15.07 o 
 -15   7  18      261.75      285.58     17.33 o 
 -13   7  18      283.14      279.49     16.99 o 
 -11   7  18      575.44      556.65     22.96 o 
  -9   7  18     1662.85     2015.54     34.36 o 
  -7   7  18      777.26      753.70     22.49 o 
  -5   7  18      148.39      159.75     24.98 o 
  -3   7  18       52.20       15.53    104.83 o 
 -28   8  18      510.74      594.06     24.44 o 
 -26   8  18      641.07      639.74     19.89 o 
 -24   8  18      978.80     1055.28     21.49 o 
 -22   8  18      478.78      484.09     18.69 o 
 -20   8  18      219.91      209.40     17.67 o 
 -18   8  18      465.60      491.31     18.33 o 
 -16   8  18      547.40      567.85     21.51 o 
 -14   8  18      174.05      138.48     21.28 o 
 -12   8  18      201.85      221.46     20.61 o 
 -10   8  18     1244.82     1386.94     26.88 o 
  -8   8  18     1123.20     1326.21     32.68 o 
  -6   8  18      141.06      135.89     46.59 o 
  -4   8  18       32.38       36.88     56.30 o 
 -27   9  18      421.08      516.37     46.59 o 
 -25   9  18      364.81      376.81     22.18 o 
 -23   9  18      548.12      588.39     20.47 o 
 -21   9  18      945.54      966.83     22.18 o 
 -19   9  18      221.95      199.95     18.45 o 
 -17   9  18      486.44      533.98     23.09 o 
 -15   9  18      154.74      125.24     27.08 o 
 -13   9  18       23.15        1.94      5.82 o 
 -11   9  18      223.04      218.14     22.89 o 
  -9   9  18      121.69      106.77     48.53 o 
 -22  10  18      312.66      219.36     52.41 o 
 -20  10  18      701.17      712.43     54.35 o 
 -14  10  18      149.85      104.83     54.35 o 
 -39   1  19        0.08       -7.76      9.71 o 
 -37   1  19       19.50        9.67     12.74 o 
 -35   1  19      265.59      272.25     19.01 o 
 -33   1  19      260.26      194.51     14.93 o 
 -31   1  19       69.45       92.43     13.04 o 
 -29   1  19        0.65        8.49      7.08 o 
 -27   1  19       11.39        6.93      8.71 o 
 -25   1  19       44.43       48.85      9.91 o 
 -23   1  19      101.47       75.70      8.36 o 
 -21   1  19      112.31       93.36      8.21 o 
 -19   1  19       90.94       71.00      8.37 o 
 -17   1  19       13.95        8.81      7.33 o 
 -15   1  19      489.27      471.71     11.46 o 
 -13   1  19        9.12       12.59      8.03 o 
 -11   1  19       15.21        2.78     13.53 o 
  -9   1  19        0.04        0.00     15.53 o 
  -7   1  19        0.20        7.76     33.00 o 
  -5   1  19       19.82       22.27     21.46 o 
  -3   1  19       70.45       31.50     34.08 o 
 -38   2  19       45.58       29.35     22.93 o 
 -36   2  19      152.16      126.90     18.42 o 
 -34   2  19      582.38      674.88     17.01 o 
 -32   2  19       71.75       64.20     14.49 o 
 -30   2  19       69.53       75.71     12.09 o 
 -28   2  19        7.13       -4.95      6.15 o 
 -26   2  19      101.38      140.53     10.04 o 
 -24   2  19        2.37        4.59      5.23 o 
 -22   2  19        0.57        0.89      3.73 o 
 -20   2  19       28.02        4.68      4.83 o 
 -18   2  19       68.25       40.43      8.13 o 
 -16   2  19        2.63        0.68      6.84 o 
 -14   2  19       15.03        0.55      4.40 o 
 -12   2  19      180.94      167.27     13.67 o 
 -10   2  19       17.95       16.98     17.57 o 
  -8   2  19       48.23       35.91     27.45 o 
  -6   2  19       79.42      120.65     27.45 o 
  -4   2  19       61.21       45.26     25.97 o 
  -2   2  19       22.66       27.35     22.37 o 
   0   2  19        0.06       -1.94     13.59 o 
 -37   3  19       23.35       26.53     15.92 o 
 -35   3  19      126.93      137.23     16.93 o 
 -33   3  19        2.58        0.08      2.53 o 
 -31   3  19        8.95       15.47     15.75 o 
 -29   3  19        1.33        5.37      7.97 o 
 -27   3  19       74.15       73.30     10.18 o 
 -25   3  19      391.38      401.67     11.03 o 
 -23   3  19      184.67      215.84      9.48 o 
 -21   3  19        1.63        1.32      9.03 o 
 -19   3  19       67.52       82.88      9.02 o 
 -17   3  19       15.99       13.75      9.05 o 
 -15   3  19       45.01       28.70      9.93 o 
 -13   3  19      229.33      179.03     12.50 o 
 -11   3  19       28.10       11.73     22.51 o 
  -9   3  19       43.37       40.89     21.02 o 
  -7   3  19       48.09       39.66     29.37 o 
  -5   3  19      234.48      229.28     32.06 o 
  -3   3  19       59.95       55.14     25.37 o 
  -1   3  19        5.62        9.71     44.65 o 
 -38   4  19       39.68       29.12     36.88 o 
 -36   4  19      111.96      124.15     16.61 o 
 -34   4  19      119.03      124.73     15.32 o 
 -32   4  19        0.56       19.26     23.71 o 
 -30   4  19       12.52        6.82      8.77 o 
 -28   4  19       48.67       23.89     10.72 o 
 -26   4  19      173.48      179.17     10.90 o 
 -24   4  19      193.13      147.71     10.41 o 
 -22   4  19      261.07      279.72     10.53 o 
 -20   4  19        0.59        6.66      7.47 o 
 -18   4  19      333.47      349.18     13.12 o 
 -16   4  19      320.22      390.73     13.20 o 
 -14   4  19      452.62      457.73     16.28 o 
 -12   4  19      525.29      598.48     21.29 o 
 -10   4  19       65.99       62.42     20.76 o 
  -8   4  19       21.12       22.18     23.47 o 
  -6   4  19      100.04       80.22     29.30 o 
  -4   4  19        0.10       -5.81     34.94 o 
  -2   4  19       27.45       28.65     41.70 o 
 -37   5  19      251.76      248.48     44.65 o 
 -35   5  19       46.54       18.79     13.72 o 
 -33   5  19      187.72      182.39     15.87 o 
 -31   5  19       47.14       56.08     17.19 o 
 -29   5  19        0.37        1.04      3.77 o 
 -27   5  19       20.43        4.42     13.18 o 
 -25   5  19        2.68        5.18      6.01 o 
 -23   5  19      278.57      238.94     15.45 o 
 -21   5  19      260.90      313.21     13.42 o 
 -19   5  19       36.70       10.55      5.19 o 
 -17   5  19      216.63      225.36     11.97 o 
 -15   5  19        7.60       12.02     12.63 o 
 -13   5  19      128.48      151.63     17.73 o 
 -11   5  19       85.45      110.02     17.21 o 
  -9   5  19        9.28        6.30      5.40 o 
  -7   5  19      365.88      498.81     26.85 o 
  -5   5  19        9.94       41.10     31.06 o 
  -3   5  19       33.59       15.53    194.12 o 
 -32   6  19       31.84       18.63     15.20 o 
 -30   6  19       74.19       53.52     22.43 o 
 -28   6  19      112.46       75.91     17.15 o 
 -26   6  19      140.57      151.14     17.22 o 
 -24   6  19       51.83       61.85     17.11 o 
 -22   6  19       14.60        5.54     12.50 o 
 -20   6  19       49.84       39.76     16.58 o 
 -18   6  19        6.43       -4.52     20.92 o 
 -16   6  19       23.95       16.68      7.93 o 
 -14   6  19        0.27        3.40      6.79 o 
 -12   6  19        3.87        4.61     10.35 o 
 -10   6  19       89.26      163.53     22.77 o 
  -8   6  19       13.12       36.88     40.77 o 
  -6   6  19        6.43       18.09     31.71 o 
  -4   6  19       56.30       33.00     36.88 o 
 -31   7  19      108.88       91.42     19.66 o 
 -29   7  19        3.48       -1.39      5.82 o 
 -27   7  19       23.14       20.02     15.84 o 
 -25   7  19       15.90       -0.60      3.52 o 
 -23   7  19      149.35      121.95     16.05 o 
 -21   7  19      117.27      162.34     17.23 o 
 -19   7  19      175.07      186.79     16.94 o 
 -17   7  19       66.21       65.38     18.18 o 
 -15   7  19       53.32       14.61      7.34 o 
 -13   7  19       21.19       21.01     19.89 o 
 -11   7  19      372.62      467.46     23.23 o 
  -9   7  19      232.44      292.19     27.21 o 
  -7   7  19      237.52      220.28     21.08 o 
  -5   7  19       94.95      115.29     31.48 o 
 -28   8  19       12.90       -2.77      7.21 o 
 -26   8  19        1.88        4.66     32.30 o 
 -24   8  19      110.26      113.19     18.78 o 
 -22   8  19       14.53        0.10      6.25 o 
 -20   8  19       73.78       66.53     18.69 o 
 -18   8  19       12.16       -0.70      9.32 o 
 -16   8  19       19.50        2.05      6.51 o 
 -14   8  19      181.94      162.41     21.80 o 
 -12   8  19       93.26       63.07     20.53 o 
 -10   8  19      565.50      683.09     24.27 o 
  -8   8  19      218.54      190.24     48.53 o 
 -25   9  19       40.70       37.98     32.18 o 
 -23   9  19        0.44        5.82     23.29 o 
 -21   9  19       18.11        0.49      3.68 o 
 -19   9  19        0.53        7.52     17.43 o 
 -17   9  19       11.31        0.17      4.16 o 
 -15   9  19        4.61       -3.88     17.47 o 
 -13   9  19       78.95       56.68     35.53 o 
 -11   9  19      112.22      132.00     48.53 o 
 -38   0  20      238.36      241.82     34.82 o 
 -36   0  20      403.92      342.01     30.86 o 
 -34   0  20       10.89        7.06      6.66 o 
 -32   0  20       47.63       98.60     20.11 o 
 -30   0  20      569.48      601.56     20.35 o 
 -28   0  20      615.14      745.50     17.95 o 
 -26   0  20      777.05      660.48     18.00 o 
 -24   0  20     3370.38     3669.22     27.72 o 
 -22   0  20     2066.41     2330.91     23.35 o 
 -20   0  20      151.89      149.02     14.81 o 
 -18   0  20     1188.68     1168.73     17.23 o 
 -16   0  20     1316.74     1295.73     18.28 o 
 -14   0  20      689.76      706.61     26.08 o 
 -12   0  20      761.50      734.92     30.09 o 
 -10   0  20      727.03      854.14     44.65 o 
  -8   0  20      256.23      225.18     36.88 o 
  -6   0  20      391.16      411.54     44.65 o 
  -4   0  20      159.01      203.83     40.77 o 
  -2   0  20       35.93       17.47  11787.15 o 
 -39   1  20       41.97        1.59     13.27 o 
 -37   1  20      644.47      672.97     22.53 o 
 -35   1  20      500.35      538.30     20.98 o 
 -33   1  20        8.62        1.10      3.45 o 
 -31   1  20       53.45       57.94     13.13 o 
 -29   1  20      829.81      777.19     15.65 o 
 -27   1  20      304.85      323.77     11.50 o 
 -25   1  20      842.75      920.10     12.78 o 
 -23   1  20     1161.48     1137.40     13.23 o 
 -21   1  20      818.67      903.13     12.02 o 
 -19   1  20      678.60      617.52     11.37 o 
 -17   1  20      692.81      755.29     11.93 o 
 -15   1  20      842.64      828.69     14.03 o 
 -13   1  20     1218.08     1318.14     18.00 o 
 -11   1  20      669.62      642.81     28.83 o 
  -9   1  20      363.13      388.16     28.11 o 
  -7   1  20      476.29      504.99     31.57 o 
  -5   1  20      262.22      252.24     29.49 o 
  -3   1  20       97.17       50.47     45.14 o 
 -38   2  20      294.44      257.41     21.40 o 
 -36   2  20     1159.27     1201.25     24.31 o 
 -34   2  20     1243.90     1349.18     21.40 o 
 -32   2  20      393.64      333.94     13.92 o 
 -30   2  20      373.28      441.56     15.00 o 
 -28   2  20      374.87      353.41     12.75 o 
 -26   2  20      229.42      225.37     11.36 o 
 -24   2  20      662.64      728.84     10.56 o 
 -22   2  20      962.29      882.60     11.96 o 
 -20   2  20      625.66      665.12     11.62 o 
 -18   2  20      820.93      812.81     12.61 o 
 -16   2  20      549.80      572.66     13.40 o 
 -14   2  20      928.16     1024.53     18.98 o 
 -12   2  20      706.64      768.68     20.78 o 
 -10   2  20      303.77      289.65     28.73 o 
  -8   2  20      599.08      598.53     30.20 o 
  -6   2  20      648.79      648.79     43.68 o 
  -4   2  20      126.00       90.88     36.84 o 
 -37   3  20      804.18      825.88     20.08 o 
 -35   3  20     1040.20     1088.42     23.85 o 
 -33   3  20      107.59       89.58     17.64 o 
 -31   3  20       94.43       59.55     13.96 o 
 -29   3  20      485.38      500.37     14.22 o 
 -27   3  20      155.12      158.20     10.59 o 
 -25   3  20      247.17      163.21     10.05 o 
 -23   3  20      316.39      339.96     10.95 o 
 -21   3  20     1108.33     1115.67     12.85 o 
 -19   3  20     1309.70     1285.60     14.13 o 
 -17   3  20       50.84       61.12     12.50 o 
 -15   3  20       76.33       60.27     13.59 o 
 -13   3  20       42.79       67.07     17.62 o 
 -11   3  20      413.39      357.47     20.27 o 
  -9   3  20      478.63      602.86     25.01 o 
  -7   3  20      140.79      104.96     30.68 o 
  -5   3  20      177.79      229.70     32.86 o 
  -3   3  20      359.63      353.75     37.73 o 
 -36   4  20      219.35      206.56     21.32 o 
 -34   4  20      122.18       77.90     24.17 o 
 -32   4  20      308.16      333.94     15.76 o 
 -30   4  20      105.35       97.67     14.57 o 
 -28   4  20       88.56       52.60     12.50 o 
 -26   4  20      411.51      417.03     12.14 o 
 -24   4  20     1410.76     1452.70     15.43 o 
 -22   4  20     1594.20     1698.51     15.73 o 
 -20   4  20      405.07      455.22     11.53 o 
 -18   4  20       78.11       43.31     11.97 o 
 -16   4  20        6.57       18.78     14.96 o 
 -14   4  20       10.13       19.83     14.77 o 
 -12   4  20      172.68      222.67     19.08 o 
 -10   4  20      226.49      219.22     20.97 o 
  -8   4  20      583.74      586.78     27.54 o 
  -6   4  20      599.77      656.21     35.61 o 
  -4   4  20      140.54      125.35     34.82 o 
 -35   5  20      268.20      230.91     24.70 o 
 -33   5  20      410.78      438.09     19.27 o 
 -31   5  20      523.68      513.61     16.88 o 
 -29   5  20      470.63      452.99     16.37 o 
 -27   5  20      390.00      398.69     14.56 o 
 -25   5  20     1510.93     1640.94     19.35 o 
 -23   5  20     1513.81     1641.61     20.25 o 
 -21   5  20      902.49      913.40     18.59 o 
 -19   5  20      512.99      542.10     14.16 o 
 -17   5  20       88.41       62.59     15.09 o 
 -15   5  20      414.12      440.61     16.97 o 
 -13   5  20      866.28      922.38     28.38 o 
 -11   5  20      909.10      807.69     23.92 o 
  -9   5  20     1609.94     1993.15     31.14 o 
  -7   5  20     1068.46     1150.79     32.86 o 
  -5   5  20      339.57      331.95     58.24 o 
 -32   6  20      488.87      506.51     19.42 o 
 -30   6  20      332.30      308.97     18.26 o 
 -28   6  20      435.49      498.45     19.03 o 
 -26   6  20      327.45      282.84     17.19 o 
 -24   6  20      676.92      735.19     19.00 o 
 -22   6  20      427.58      440.32     15.82 o 
 -20   6  20      147.68      141.40     14.76 o 
 -18   6  20      519.79      513.16     16.57 o 
 -16   6  20      546.61      584.34     18.95 o 
 -14   6  20      294.16      294.16     18.84 o 
 -12   6  20     1332.46     1517.25     37.55 o 
 -10   6  20     1411.58     1484.18     47.79 o 
  -8   6  20      679.60      829.14     27.10 o 
  -6   6  20      216.39      130.06     52.41 o 
 -31   7  20       99.70       94.83     49.31 o 
 -29   7  20       29.78        1.25      4.15 o 
 -27   7  20      162.11      159.13     21.08 o 
 -25   7  20      124.04      103.02     18.23 o 
 -23   7  20       86.85       70.70     19.12 o 
 -21   7  20       51.31       54.15     18.15 o 
 -19   7  20       62.29       47.52     23.53 o 
 -17   7  20      289.47      319.80     19.08 o 
 -15   7  20       68.80       80.39     19.86 o 
 -13   7  20      137.69      128.71     20.02 o 
 -11   7  20      643.05      766.03     26.12 o 
  -9   7  20      122.23      143.48     30.20 o 
 -26   8  20      553.37      606.21     21.47 o 
 -24   8  20      717.01      763.23     24.38 o 
 -22   8  20       84.51       46.51     20.05 o 
 -20   8  20      234.39      235.55     21.08 o 
 -18   8  20      282.95      314.28     20.24 o 
 -16   8  20      219.23      185.64     23.04 o 
 -14   8  20      313.51      303.23     23.14 o 
 -12   8  20      236.61      266.89     36.76 o 
 -10   8  20      190.68      141.71     42.71 o 
 -23   9  20      224.86      215.93     34.94 o 
 -21   9  20      209.72      165.00     50.47 o 
 -19   9  20       81.12       62.12     75.71 o 
 -37   1  21       12.78       23.95     16.02 o 
 -35   1  21        0.06       23.77     13.31 o 
 -33   1  21      118.24      148.74     16.12 o 
 -31   1  21       19.01       24.19     11.88 o 
 -29   1  21       54.01       36.01     11.40 o 
 -27   1  21        1.04       -1.87     10.60 o 
 -25   1  21       91.78       88.83     10.63 o 
 -23   1  21       29.12       53.56      9.27 o 
 -21   1  21        2.29        1.38      2.30 o 
 -19   1  21        2.76        5.73      9.30 o 
 -17   1  21        5.23        0.55      5.52 o 
 -15   1  21        5.68        9.55     13.21 o 
 -11   1  21        1.30        0.00      1.94 o 
  -9   1  21       12.29       15.53     23.29 o 
  -7   1  21       26.80        8.96     18.35 o 
  -5   1  21        0.61        1.94     40.77 o 
 -36   2  21      225.92      275.67     22.00 o 
 -34   2  21      189.59      178.78     17.24 o 
 -32   2  21       69.69       66.36     14.89 o 
 -30   2  21       87.48       79.64     12.62 o 
 -28   2  21        3.89        4.70      6.85 o 
 -26   2  21      134.93      162.00     11.87 o 
 -24   2  21        7.08        1.26      3.84 o 
 -22   2  21       53.26       57.95      9.66 o 
 -20   2  21        0.03       -1.65      3.10 o 
 -18   2  21      230.91      177.52     14.13 o 
 -16   2  21      706.99      768.23     15.12 o 
 -14   2  21       67.48       74.49     19.57 o 
 -12   2  21       10.38        1.25      7.94 o 
 -10   2  21       15.10       13.59     29.07 o 
  -8   2  21        9.84        8.94     15.79 o 
  -6   2  21      273.73      260.15     34.50 o 
 -37   3  21       56.32       54.51     32.62 o 
 -35   3  21      116.26       95.57     20.96 o 
 -33   3  21      104.89      108.96     15.50 o 
 -31   3  21       68.43       68.37     14.25 o 
 -29   3  21        9.07        1.63      3.55 o 
 -27   3  21       50.38       47.41     13.28 o 
 -25   3  21       72.28       46.44     11.25 o 
 -23   3  21        7.37       -0.92      4.58 o 
 -21   3  21        9.84        2.62      3.70 o 
 -19   3  21       12.27        1.31      3.66 o 
 -17   3  21      313.49      283.19     15.90 o 
 -15   3  21      436.84      427.77     19.16 o 
 -13   3  21       55.52       42.98     18.65 o 
 -11   3  21       30.40        6.71     17.47 o 
  -9   3  21       33.52       23.29     77.65 o 
  -7   3  21      347.69      445.26     35.61 o 
  -5   3  21       52.93       66.00     46.59 o 
 -36   4  21       13.44       21.35     44.65 o 
 -34   4  21       18.38       17.07     32.53 o 
 -32   4  21        8.08        0.98      3.48 o 
 -30   4  21        0.46       -0.65      2.91 o 
 -28   4  21       11.88        4.52      3.66 o 
 -26   4  21       27.83       17.78      9.34 o 
 -24   4  21       16.81       10.31      5.06 o 
 -22   4  21        0.89        6.89      6.75 o 
 -20   4  21        9.35        0.50      5.26 o 
 -18   4  21        1.81        4.88     11.80 o 
 -16   4  21        2.57        4.24     12.73 o 
 -14   4  21       10.54       12.55     16.53 o 
 -12   4  21       60.68       44.91     21.23 o 
 -10   4  21       21.88       11.59     19.23 o 
  -8   4  21       28.59       51.21     34.36 o 
  -6   4  21       18.60       23.29     31.06 o 
 -33   5  21        9.35        1.39      4.76 o 
 -31   5  21       10.56        2.46      5.44 o 
 -29   5  21        1.69        3.59      6.10 o 
 -27   5  21       36.59       33.61     12.02 o 
 -25   5  21       34.90       21.49     14.48 o 
 -23   5  21       75.44       76.09     11.88 o 
 -21   5  21       26.41       24.11     12.24 o 
 -19   5  21       34.08       29.53     15.70 o 
 -17   5  21       17.62       18.28     15.35 o 
 -15   5  21      164.36      179.15     21.88 o 
 -13   5  21      152.21      107.31     25.01 o 
 -11   5  21       66.95       84.19     21.68 o 
  -9   5  21      123.41      147.00     25.73 o 
  -7   5  21      166.72      116.47     52.41 o 
 -32   6  21       65.54       31.06     37.62 o 
 -30   6  21        8.47        6.11     22.89 o 
 -28   6  21       51.83       18.63     13.96 o 
 -26   6  21        8.41        4.05      5.40 o 
 -24   6  21      211.51      230.46     16.28 o 
 -22   6  21       19.67        8.42     11.62 o 
 -20   6  21       10.42       -0.73      2.09 o 
 -18   6  21        4.16        5.23      7.30 o 
 -16   6  21       12.43        0.95      3.36 o 
 -14   6  21      321.54      320.54     23.77 o 
 -12   6  21      235.48      245.61     23.55 o 
 -10   6  21      223.16      252.36     46.59 o 
  -8   6  21      102.75      104.83     52.41 o 
 -29   7  21       10.31       -1.94      9.71 o 
 -27   7  21       59.89       53.94     20.02 o 
 -25   7  21       14.03        1.28     11.65 o 
 -23   7  21      390.59      407.75     17.89 o 
 -21   7  21      224.93      212.83     17.64 o 
 -19   7  21        9.19       23.11     18.66 o 
 -17   7  21      154.00      159.36     19.94 o 
 -15   7  21       13.46        0.30      4.24 o 
 -13   7  21        3.25       15.53     56.30 o 
 -11   7  21       82.20       62.12     48.53 o 
 -24   8  21      104.78       66.66     31.71 o 
 -22   8  21       55.12        9.71     34.94 o 
 -20   8  21       97.86      109.63     38.96 o 
 -18   8  21        4.44       17.47     25.24 o 
 -36   0  22     2592.68     2768.39     50.28 o 
 -34   0  22     3992.60     4790.26     72.59 o 
 -32   0  22     1418.97     1422.49     31.38 o 
 -30   0  22      477.18      504.64     20.61 o 
 -28   0  22      330.87      353.70     17.00 o 
 -26   0  22      168.24      114.30     17.85 o 
 -24   0  22     1226.06     1315.36     23.21 o 
 -22   0  22     1134.78     1051.23     31.33 o 
 -20   0  22     1084.39     1109.27     22.07 o 
 -18   0  22     1239.62     1262.16     27.17 o 
 -16   0  22     1177.73     1151.00     33.61 o 
 -14   0  22     1474.75     1564.63     54.35 o 
 -12   0  22      533.93      586.25     44.65 o 
 -10   0  22      198.18      166.95     40.77 o 
  -8   0  22      411.20      399.89     46.59 o 
 -37   1  22      964.92     1110.72     41.18 o 
 -35   1  22     1419.05     1538.65     25.05 o 
 -33   1  22      171.08      175.58     16.21 o 
 -31   1  22      197.53      190.61     14.63 o 
 -29   1  22      231.15      200.69     14.83 o 
 -27   1  22       47.52       47.85     15.63 o 
 -25   1  22      155.09      130.23     11.96 o 
 -23   1  22      392.66      389.49     13.37 o 
 -21   1  22      910.74      968.28     15.10 o 
 -19   1  22      572.38      542.11     14.74 o 
 -17   1  22      270.37      260.82     15.17 o 
 -15   1  22      194.38      226.11     28.73 o 
 -13   1  22      388.27      419.96     30.86 o 
 -11   1  22      279.42      248.26     32.86 o 
  -9   1  22      139.14      119.39     32.94 o 
  -7   1  22       61.00       42.81     36.76 o 
 -36   2  22      136.88       98.81     23.49 o 
 -34   2  22        7.14       17.47     29.12 o 
 -32   2  22        5.14        5.45      9.41 o 
 -30   2  22      121.00      126.82     15.08 o 
 -28   2  22      134.39      111.98     14.43 o 
 -26   2  22       32.39       19.06     11.54 o 
 -24   2  22      844.81      901.26     14.06 o 
 -22   2  22      889.46      953.29     14.67 o 
 -20   2  22      107.21      140.21     12.38 o 
 -18   2  22       38.84       13.05     32.09 o 
 -16   2  22       65.88       35.90     14.35 o 
 -14   2  22      168.55      168.50     20.97 o 
 -12   2  22      207.76      227.84     32.86 o 
 -10   2  22      142.90      126.22     35.86 o 
  -8   2  22      245.07      289.43     34.82 o 
 -35   3  22      219.36      232.43     21.34 o 
 -33   3  22        5.08        5.28     31.51 o 
 -31   3  22       61.91       23.06     15.90 o 
 -29   3  22      723.50      788.85     16.42 o 
 -27   3  22      482.57      492.68     13.33 o 
 -25   3  22      613.13      599.80     13.78 o 
 -23   3  22      937.54     1060.37     15.12 o 
 -21   3  22      671.67      605.20     14.04 o 
 -19   3  22      159.27      154.47     15.41 o 
 -17   3  22      149.51      138.07     21.90 o 
 -15   3  22      649.56      692.54     22.76 o 
 -13   3  22      412.19      374.86     23.20 o 
 -11   3  22      423.15      427.00     42.71 o 
  -9   3  22     1095.09     1247.92     44.60 o 
 -36   4  22      179.99      118.42     62.12 o 
 -34   4  22      181.36      133.85     20.83 o 
 -32   4  22      157.38      150.39     16.88 o 
 -30   4  22      211.04      210.96     15.88 o 
 -28   4  22      737.05      753.34     14.76 o 
 -26   4  22      418.44      459.92     12.99 o 
 -24   4  22      361.99      330.93     13.46 o 
 -22   4  22      796.21      848.65     16.60 o 
 -20   4  22      316.16      331.37     15.55 o 
 -18   4  22      308.67      265.23     16.81 o 
 -16   4  22      325.37      375.13     25.01 o 
 -14   4  22      147.06      129.21     24.16 o 
 -12   4  22      381.40      401.77     24.47 o 
 -10   4  22      689.94      701.97     48.53 o 
  -8   4  22      915.89     1024.97     60.18 o 
 -35   5  22      223.96      240.71     46.59 o 
 -33   5  22       28.22        8.71     16.73 o 
 -31   5  22       97.64       74.24     16.62 o 
 -29   5  22      343.92      381.78     15.75 o 
 -27   5  22      360.34      383.29     15.27 o 
 -25   5  22      448.01      430.45     15.12 o 
 -23   5  22      394.92      444.17     15.04 o 
 -21   5  22      448.45      409.85     15.47 o 
 -19   5  22      677.46      738.65     18.33 o 
 -17   5  22      121.82      115.26     18.95 o 
 -15   5  22       16.53       23.29    126.18 o 
 -13   5  22        4.55       -1.94     36.88 o 
  -9   5  22      250.85      207.71     44.65 o 
 -32   6  22      177.61      133.81     38.14 o 
 -30   6  22      156.83      149.78     21.60 o 
 -28   6  22      227.51      202.44     15.77 o 
 -26   6  22      689.27      788.00     18.19 o 
 -24   6  22      987.98     1025.02     17.76 o 
 -22   6  22      427.76      367.72     17.76 o 
 -20   6  22      330.05      355.61     19.60 o 
 -18   6  22      274.00      261.76     18.52 o 
 -16   6  22       20.96        4.47     11.05 o 
 -14   6  22        4.11        7.42      9.26 o 
 -27   7  22      383.79      413.52     25.21 o 
 -25   7  22      200.96      175.83     19.09 o 
 -23   7  22      441.12      453.46     19.98 o 
 -21   7  22      277.41      253.06     21.31 o 
 -19   7  22      140.53      140.70     23.76 o 
 -17   7  22      117.95       93.42     32.60 o 
 -24   8  22      318.25      277.60     52.41 o 
 -20   8  22      257.12      289.24     48.53 o 
 -37   1  23        3.63       17.47    120.36 o 
 -35   1  23      221.83      310.07     20.63 o 
 -33   1  23       17.02       11.27      8.65 o 
 -31   1  23       70.27       72.38     15.15 o 
 -29   1  23        1.72       26.90     23.76 o 
 -27   1  23      223.93      228.47     13.84 o 
 -25   1  23      552.17      567.81     14.90 o 
 -23   1  23      200.63      166.38     12.73 o 
 -21   1  23       20.81       25.36     15.88 o 
 -19   1  23        0.89       -2.46      6.95 o 
 -17   1  23        0.07        3.88      9.71 o 
 -15   1  23       42.40       12.76     22.32 o 
 -13   1  23       75.84       51.61     30.48 o 
 -11   1  23        1.26        3.88     38.82 o 
  -9   1  23       46.54       48.53     40.77 o 
 -36   2  23      168.62      199.95     46.59 o 
 -34   2  23      242.51      214.19     19.00 o 
 -32   2  23      325.92      400.54     17.52 o 
 -30   2  23        2.31       18.01     26.44 o 
 -28   2  23        8.20        7.78     12.97 o 
 -26   2  23       40.77       13.36      5.21 o 
 -24   2  23       40.73       50.02     12.69 o 
 -22   2  23       44.04       39.62     13.46 o 
 -20   2  23        7.44        0.15      6.75 o 
 -18   2  23        2.72        0.62      7.85 o 
 -16   2  23        0.03       15.53     17.47 o 
 -14   2  23        3.22        4.47     18.44 o 
 -12   2  23       12.48       -1.94     21.35 o 
 -35   3  23      143.68      137.83     44.65 o 
 -33   3  23      329.43      382.83     17.81 o 
 -31   3  23        0.47        0.78      4.85 o 
 -29   3  23        0.20        2.16      5.02 o 
 -27   3  23        2.60        0.97      2.04 o 
 -25   3  23       29.92       11.12      8.97 o 
 -23   3  23      104.25       85.09     12.16 o 
 -21   3  23       60.51       44.02     15.46 o 
 -19   3  23        0.07       -5.29     16.36 o 
 -17   3  23        0.12        2.11      9.19 o 
 -15   3  23        2.38        5.82     29.12 o 
 -11   3  23       71.83       27.18     93.18 o 
 -34   4  23       12.11        0.00      1.94 o 
 -32   4  23        3.26        1.94      8.74 o 
 -30   4  23       75.20       62.74     15.12 o 
 -28   4  23        5.84       -0.65     11.44 o 
 -26   4  23       12.36       -3.63      3.82 o 
 -24   4  23       13.98       -0.29      4.30 o 
 -22   4  23        6.04       -1.29      1.87 o 
 -20   4  23       10.22        0.51      3.92 o 
 -18   4  23       13.19        0.84      4.02 o 
 -16   4  23       86.68      123.34     25.83 o 
 -14   4  23        0.53       -5.82     11.65 o 
 -33   5  23       41.86       69.88     42.71 o 
 -31   5  23       11.34        4.30      7.71 o 
 -29   5  23        1.67       25.38     35.26 o 
 -27   5  23       48.17       48.75     15.72 o 
 -25   5  23       16.00        7.53     16.91 o 
 -23   5  23       11.40        6.25      7.49 o 
 -21   5  23        9.67        6.81    131.72 o 
 -19   5  23        0.80       11.36     25.89 o 
 -17   5  23      133.76      118.43     25.17 o 
 -15   5  23       78.84       54.66     25.63 o 
 -30   6  23       13.01        7.76     27.18 o 
 -28   6  23       56.23       48.53     23.05 o 
 -26   6  23      155.57      206.74     17.51 o 
 -24   6  23        4.72        0.93     13.44 o 
 -22   6  23       75.60       45.04     17.44 o 
 -20   6  23       22.95        0.89     22.93 o 
 -25   7  23        7.20       -5.82     11.65 o 
 -19   7  23        1.44        7.76     33.00 o 
 -36   0  24       74.65       69.88     38.82 o 
 -34   0  24      157.40      133.93     28.28 o 
 -32   0  24      113.83       57.61     23.95 o 
 -30   0  24      422.65      448.31     27.59 o 
 -28   0  24      226.84      194.65     20.97 o 
 -26   0  24        8.02       -3.07      4.98 o 
 -24   0  24      566.41      612.34     25.58 o 
 -22   0  24      833.17      880.02     26.75 o 
 -20   0  24      401.62      356.19     30.68 o 
 -16   0  24       10.27        1.94      3.88 o 
 -14   0  24      153.74      137.83     48.53 o 
 -12   0  24      149.32      163.06     48.53 o 
 -35   1  24      413.76      392.13     48.53 o 
 -33   1  24      130.44      118.56     18.97 o 
 -31   1  24      272.46      264.02     17.07 o 
 -29   1  24      133.99      116.14     15.24 o 
 -27   1  24      197.94      202.64     15.22 o 
 -25   1  24      110.07      103.70     13.58 o 
 -23   1  24      240.24      227.80     16.44 o 
 -21   1  24      659.48      668.11     26.34 o 
 -19   1  24      140.53      127.92     21.98 o 
 -17   1  24       20.81        0.76     15.79 o 
 -15   1  24      120.31      135.01     31.57 o 
 -13   1  24      115.97       83.64     39.65 o 
 -34   2  24     1159.43     1255.23     74.74 o 
 -32   2  24      388.59      435.69     18.33 o 
 -30   2  24      174.39      171.68     15.74 o 
 -28   2  24      243.93      257.95     16.60 o 
 -26   2  24      106.97       91.74     15.64 o 
 -24   2  24      412.19      351.03     15.11 o 
 -22   2  24      486.24      508.03     16.74 o 
 -20   2  24      288.59      292.45     21.14 o 
 -18   2  24      315.56      294.05     25.34 o 
 -16   2  24      357.41      345.37     33.00 o 
 -14   2  24      278.44      343.06     34.23 o 
 -12   2  24      140.46      184.42     48.53 o 
 -35   3  24      501.46      529.96     52.41 o 
 -33   3  24       98.07       95.19     35.61 o 
 -31   3  24      192.27      201.10     18.05 o 
 -29   3  24      259.52      269.94     16.10 o 
 -27   3  24      160.16      130.36     15.47 o 
 -25   3  24      397.11      409.21     15.14 o 
 -23   3  24      452.80      492.77     17.55 o 
 -21   3  24      459.68      399.15     18.45 o 
 -19   3  24      498.41      533.60     24.01 o 
 -17   3  24      276.20      298.49     27.63 o 
 -15   3  24      168.46      145.22     34.02 o 
 -13   3  24      150.37      124.24     46.59 o 
 -32   4  24       27.28       19.41     75.71 o 
 -30   4  24       98.13       95.60     16.52 o 
 -28   4  24      302.34      297.79     16.62 o 
 -26   4  24      372.00      432.51     16.89 o 
 -24   4  24      616.56      602.83     17.81 o 
 -22   4  24      487.57      499.70     18.46 o 
 -20   4  24      120.80      124.04     22.63 o 
 -18   4  24      255.24      244.07     21.83 o 
 -16   4  24      233.07      219.36     48.53 o 
 -29   5  24      371.90      371.26     24.98 o 
 -27   5  24      449.17      483.50     20.22 o 
 -25   5  24      277.31      254.33     18.57 o 
 -23   5  24      335.74      328.56     21.88 o 
 -21   5  24      301.70      239.68     23.47 o 
 -19   5  24      206.90      221.30     46.59 o 
 -26   6  24       54.29       55.06     31.71 o 
 -31   1  25        2.23        6.82     15.60 o 
 -29   1  25        0.05        8.68     13.45 o 
 -27   1  25        5.46       18.91     17.94 o 
 -25   1  25       81.23       65.94     17.21 o 
 -23   1  25       40.52       31.49     29.23 o 
 -21   1  25        4.57       19.53     21.53 o 
 -17   1  25       83.80       66.85     37.73 o 
 -15   1  25       24.91       50.47     54.35 o 
 -30   2  25        1.80       -5.82     56.30 o 
 -28   2  25       12.56        5.08      8.84 o 
 -26   2  25       14.15       -0.12      3.20 o 
 -24   2  25        1.92       -2.08     11.09 o 
 -22   2  25        2.80        1.50      3.22 o 
 -33   3  25       12.89       23.29     33.00 o 
 -31   3  25        1.27       25.24     42.71 o 
 -29   3  25       24.42        5.53      5.66 o 
 -27   3  25        0.85        5.73      8.92 o 
 -25   3  25       50.05       28.21     17.39 o 
 -23   3  25       12.44       -3.88      9.71 o 
 -19   3  25       25.94       29.06     21.88 o 
 -30   4  25       11.28        5.82     27.18 o 
 -28   4  25       84.52       47.77     29.69 o 
 -26   4  25      176.42      222.67     23.85 o 
 -24   4  25        9.53       -1.94    194.12 o 
 -30   0  26      429.74      432.89     50.47 o 
 -28   0  26      482.40      505.28     24.38 o 
 -26   0  26      374.73      311.27     23.24 o 
 -24   0  26      704.53      694.96     50.47 o 
 -22   0  26      374.24      349.42     48.53 o 
 -31   1  26      192.19      194.12     48.53 o 
 -29   1  26      115.29       88.36     19.32 o 
 -27   1  26      344.93      339.66     19.41 o 
 -25   1  26      223.46      231.76     27.97 o 
 -23   1  26      244.27      159.87     32.86 o 
 -21   1  26      353.35      326.13     48.53 o 
 -19   1  26      104.41       73.77     52.41 o 
 -30   2  26      207.38      207.71     50.47 o 
 -28   2  26      101.05       93.28     23.44 o 
 -26   2  26       73.95       68.04     32.30 o 
 -24   2  26      289.51      272.19     29.50 o 
 -22   2  26      209.50      202.83     37.73 o 
 -27   3  26      169.27      178.59     44.65 o 
 -25   3  26       96.82       92.86     23.45 o 
 -23   3  26       90.63       67.94     54.35 o 
                                                 
